# Supplementary material for: RanBP2-dependent annulate lamellae drive nuclear pore assembly and nuclear expansion
Source: Nat Commun. 2026 Mar 25;17:4400. doi: 10.1038/s41467-026-71101-y (PMC13180977; doi:10.1038/s41467-026-71101-y)
Supplement: Supplementary file 15 — Source Data [file 41467_2026_71101_MOESM15_ESM.xlsx]

## Sheet: Figure 1
	Fig. 1c			Fig. 1f
	WT+Nocodazole	WT Hela		Hela	U2OS	DLD-1	HTC116	RPE-1	FB789	MRC5	IPSCs-Neuron
	1	1		27	18	80	94	43	50	34	7
	1	1		37	10	76	51	22	33	22	9
	1	1		33	11	82	42	17	13	22	11
	1	1		35	7	100	28	12	22	57	3
	1	1		23	20	56	63	12	12	23	9
	1	1		21	18	60	64	20	30	14	8
	1	1		16	27	73	36	25	18	12	9
	1	1		45	10	28	55	11	42	23	4
	1	1		18	28	61	32	16	33	22	4
	2	1		40	5	81	47	16	37	24	6
	2	1		39	27	43	38	78	24	24	11
	2	1		53	28	66	44	73	46	17	4
	2	1		50	27	79	45	26	69	13	6
	2	1		24	15	44	27	48	54	15	5
	2	1		22	10	84	74	15	17	14	6
	3	1		21	21	211	14	26	43	35	8
	3	1		25	14	75	39	97	66	15	7
	3	1		26	22	41	26	54	42	33	2
	4	1		29	4	122	21	57	32	21	4
	4	1		25	9	50	49	32	61	18	5
	4	1		26	10	83	18	17	28	22	4
	4	1						25	35
	4	1
	5	1
	5	1
	5	1
	5	1
	6	1
	6	1
	6	1
	7	1
	8	1
	8	1
	8	1
	8	1
	9	1
	9	1
	10	1
	10	1
	10	1
	11	1
	11	1
	11	1
	11	1
	12	1
	12	1
	12	1
	12	1
	13	1
	14	1
	15	1
	15	1
	16	1
	16	1
	18	1
	19	1
	20	1
	20	1
	22	1
	22	1
	23	1
	28	1
	30	1
	30	1
	32	1
	33	1
	36	1
	36	1
	38	1
	38	1
	40	1
	53	1
	57	1
	73	1
		1
		1
		1
		1
		1
		1
		1
		1
		1
		1
		1
		1
		1
		1
		1
		1
		1
		1
		1
		1
		1
		1
		1
		1
		1
		1
		1
		1
		1
		1
		1
		1
		1
		1
		1
		1
		1
		1
		1
		1
		1
		1
		1
		1
		1
		1
		1
		1
		1
		1
		1
		1
		1
		1
		1
		1
		1
		1
		1
		1
		1
		1
		1
		1
		1
		1
		1
		1
		1
		1
		1
		1
		1
		1
		1
		1
		1
		1
		2
		2
		2
		2
		2
		2
		2
		2
		2
		2
		2
		2
		2
		2
		2
		2
		2
		2
		2
		2
		2
		2
		2
		2
		2
		2
		2
		2
		2
		2
		2
		2
		2
		2
		2
		2
		2
		2
		2
		2
		2
		2
		2
		2
		2
		2
		2
		2
		2
		2
		2
		2
		2
		2
		2
		2
		2
		3
		3
		3
		3
		3
		3
		3
		3
		3
		3
		3
		3
		3
		3
		3
		3
		3
		4
		4
		4
		4
		4
		4
		4
		5
		6
		7
		7
		8
		17

## Sheet: Figure 2
	Fig. 2b				Fig. 2c					Fig. 2d			Fig. 2g
	Early G1	Mid to late G1+S	G2		Hela WT		Hela WT +Nocodazole			Attachment	Detachment		0 s	20 s	0 s	1 h	6 h	11 h
	62	40	7.69231		Cytoplasm	Nucleus	Cytoplasm	Nucleus		27	8		0	1.09295	3.19405	5.39781	8.49086	15.5545
	72.6316	48.9362	10.5263		42	2113	128	1373		24	10		0	0.880264	3.43867	5.61282	10.7702	15.0237
	66.6667	42.6966	4.34783		50	2205	214	1264		25	10		0	0.949508	3.52736	5.37376	11.7877	13.6228
					67	2195	129	1616		30	12		0	-0.00592	3.07731	4.98142	10.5676	15.362
					117	2758	150	1458		19	8		0	-0.01192	3.25582	5.03289	10.0751	14.8415
					73	1806	183	1914		17	8
					46	2119	220	1450

## Sheet: Figure 3
	Fig. 3f			Fig. 3h							Fig. 3i							Fig. 3j
	DMSO	Nocodazole		0h	6h	12h	24h	36h	48h		0h	6h	12h	24h	36h	48h		0H	DMSO 48h	Nocodazole 48h
	12.19	11.79		17749	18490	22720	29453	32833	34134		11773	30161	16164	13591	20998	21617		8	8	8
	12.87	12.13		13864	16614	20646	25721	23657	32202		13274	17073	16572	16860	23277	23213		8	7	8
	12.47	11.47		10956	16533	18850	26189	32356	31445		12829	17031	16524	19847	19291	18742		7	7	9
	12.28	10.91		15881	22288	25723	28935	28102	36205		24339	16036	18248	23149	19231	22885		7	9	7
	12.28	12.54		14699	17932	26543	30186	26473	27773		17142	11190	16213	12846	18875	20439		7	8	7
	12.98	11.58		15508	23496	21936	17694	37139	19853		13460	23264	15786	14999	17681	24624		7	7	8
	15.51	10.62		12494	19515	19733	23001	33666	28072		16816	15963	17883	14312	17691	22911		7	9	8
	12.13	12.88		13486	20606	24467	28240	36108	20102		16166	19650	14091	14606	16021	22085		7	8	8
	12.75	11.63		15090	16509	23369	41646	34338	22141		13964	13789	16555	16835	17586	16928		6	7	7
	13.79	11.39		18014	19004	21297	27068	27252	26501		13656	12004	15813	20220	23569	16024		8	7	7
	14.07	11.54		12727	23315	15756	25417	35613	38283		15424	12144	14595	22445	18514	15248		8	7	8
	12.9	10.76		12701	20749	16141	30611	25576	41701		16337	17981	17026	18245	22998	18144		8	9	7
	13.03	9.88		16269	10515	22324	25733	25286	26894		19272	13975	16339	16258	22397	17741		7	8	7
	13.44	12.4		19836	33087	18445	27129	34541	29611		18414	14092	17452	24107	17755	18182		7	7	7
	12.82	11.99		13048	17227	30408	23323	23793	22648		16261	12665	12198	22165	17859	17954		7	7	7
	14.51	10.44		20055	18532	18125	31956	21635	32175		17643	22241	12619	13563	20746	16513		7	7	7
	12.74	10.09		21144	15517	25078	25817	34453	31633		17710	15311	13582	17135	14609	15757		7	8	7
	12.82	11.78		16864	18292	22811	20865	21379	21236		18799	17193	15142	20929	21860	17234		9	8	7
	13.46	10.52		23642	18427	46267	18565	32461	24729		14896	15678	15807	16241	20873	16662		9	7	8
	13.42	9.75		15823	12589	21714	17312	26521	24201		16114	16479	14110	18040	18384	19739		8	7	8
	14.14	11.01		20802	13308	23359	22896	27447	22048		14950	17511	21242	25483	14773	16644		8	7	8
	12.86	11.18		27525	16685	23994	20523	36537	23166		30119	15205	13440	18924	19822	18556		8	7	6
	13.52	13.28		17650	19487	23050	28402	19008	24257		11911	16135	13162	15689	18454	22205		7	8	7
	12.96	10.32		16154	18610	35813	20761	37193	17539		12632	12397	12835	14608	23934	20419		7	7	7
	13.19	10.33		15793	23485	32959	25018	34653	20998		19697	14524	10888	18935	19658	21816		7	7	7
	13.13	12.53		19401	17476	25105	17188	40871	20329		12549	16430	14086	15443	20755	15128		7	7	7
	11.76	10.03		18414	17862	34421	21837	33738	38063		15510	16910	10554	18637	21310	17612		7	7	7
	12.8	8.41		25355	20800	26879	23416	32928	33330		14264	14745	10956	18366	21815	19214		6	7	8
	13.42	11.5		22848	17518	24338	27714	27066	36891		19213	16222	13783	32115	18151	11039		6	7	8
	14.15	11.5		28192	30850	18586	26185	35312	22626		19714	15644	15800	19657	18869	19211		9	7	7
	14.27	12.46		19644	18301	21180	45575	30152	22581		20491	15483	15932	15030	18269	16349		9	8	7
	14.49	11.51		23701	15861	28467	23858	31945	36021		12859	19788	15219	14160	13875	19690		9	9	7
	15.59	8.62		28127	23421	20756	18206	40977	38345		14907	14838	12316	14573	21091	15307		8	9	7
		11.08		25707	18363	16152	19958	30682	34776		14764	13510	14745	14370	15115	21153		8	8	8
		10.74		20870	17218	16388	29524	31964	30378		15910	13928	14675	18101	18366	21572		8	7	8
		11.36		18275	20847	21336	28975	21567	38838		21854	15047	10056	15522	20822	42115		8	7	7
		12.85		28844	16069	28927	20775	33729	26513		15570	12912	12149	16785	24389	21968		7	7	7
		12.14		19026	20571	24509	21473	28209	26511		18600	14003	16858	16059	17236	26981		7	9	7
		12.89		25333	18649	16270	26955	25443	28171		14119	15103	17437	16500	18897	35795		7	9	7
		8.38		18746	15077	29757	17765	24108	28490		30969	15465	14445	16348	15481	18244		7	8	7
		10.83		22425	19833	18248	27529	29474	28202		18963	18546	14634	12970	21373	15466		7	8	9
				18655	19868	16764	26649	41543	25545		13808	21475	13361	15123	20137	25171		7	8	7
				15064	20656	18734	17992	34120	22361		29711	14992	14594	15113	15713	23419		7	7	7
				17250	19409	29959	20217	26883	20255		16440	19700	12081	15348	7267	21012		7	8	8
				21514	19220	27543	18013	50933	27943		14801	15624	16225	16453	18776	26953		7	8	8
				19967	21346	24274	20705	31434	19111		15557	22399	13668	14711	14293	22060		7	8	8
				20882	24938	22960	27558	31915	25911		13366	16031	13439	18367	18205	25128		7	7	7
				17810	18759	26479	26162	50735	17270		14716	15164	15021	15852	17708	17391		6	7	7
				13294	17400	18056	19060	38731	21403		18325	16187	13374	14055	5624	20461		6	7	7
				18432	22147	21885	23315	32931	42296		18528	22427	14840	18434	20578	26118		9	7	9
				12794	23631	23580	18143	30333	28900		14134	18578	11302	17253	20052	21183		8	7	9
				12541	14537	24261	19858	34952	41500		16821	11949	14562	22243	16946	21774		8	8	8
				18337	19775	17243	21194	29793	44674		12514	19032	12859	18628	17946	19018		8	8	8
				22375	17094	19332	29480	33007	31393		38106	18593	11540	16645	16297	19595		7	8	8
				13043	13362	18085	21652	36178	41318		10347	21635	24172	17051	17217	23685		7	7	8
				18661	15042	16557	30874	27823	48053		17594	14221	22161	18738	18818	11011		7	7	7
				12814	24566	21805	29828	32364	44093		10875	16070	18502	17166	22540	18008		7	7	7
				11206	14561	21210	27342	30847	42780		14646	18724	13707	14431	13619	21560		7	9	7
				11958	21077	18080	19207	54743	41963		13140	15475	18787	12293	30657	20380		7	8	7
				18348	20244	23322	27166	31667	37794		13179	13680	15205	19282	16869	16533		7	8	8
				16136	18316	20222	30119	34533	37835		17783	15872	13604	12858	16899	17565		7	8	7
				12412	15581	20185	29050	23755	40838		10275	21332	17893	20778	16579	20970		7	9	8
				18223	18398	16586	22348	27791	46884		14314	22196	10936	15146	14868	22277		7	8	8
				11706	11962	18815	21063	25599	41997		27475	14928	15160	16213	17666	23199		7	9	7
				18840	11334	22949	22285	25262	29575		19070	17142	18823	15506	15395	21540		7	9	7
				15273	15737	18203	23650	24556	40332		30818	17033	15625	16701	23160	22040		7	8	7
				15134	19549	22143	22311	39527	37515		10899	15758	18400	13172	23899	18658		6	8	7
				19752	18362	17550	22195	23559	28725		16895	19666	12053	18954	22877	20012		6	7	8
				15802	34828	21625	20804	21346	45064		17004	18972	14451	13354	26642	21388		9	7	8
				16843	25509	18280	23112	23285	44448		21672	18977	14325	15855	20979	18068		9	7	7
				12105	18510	19649	39211	35438	43587		15170	12992	14620	13214	17401	17327		9	8	7
				16083	15280	29413	25313	30995	41094		13421	16054	13799	13554	13569	20762		8	8	8
				15182	14782	26903	31868	40077	41072		15157	11470	16141	34807	17622	23461		8	8	7
				17406	14854	23345	38066	39657	51353		18387	16996	13399	14507	15930	18727		8	9	7
				19508	16069	28843	34535	35964	43626		13648	17940	19364	11496	19416	15946		8	8	7
				17528	16672	21688	27663	30566	39794		9783	12104	19656	19993	18511	15266		7	9	7
				17891	17028	20177	25117	30058	47447		14247	14435	15493	23855	23741	21658		7	8	7
				14962	16605	19549	35820	45311	47255		14707	17996	18811	16075	21574	18003		7	8	7
				18293	16073	25586	33399	37456	24954		12022	17455	14732	18348	14581	22006		7	7	7
				17753	20637	26819	31731	39403	42350		15983	16210	14445	14033	17970	14068		6	7	8
				18880	16651	17950	27226	33839	43061		12611	15672	18493	24616	14451	13957		6		7
				12730	16146	24911	25661	30082	27079		12482	8697	14214	17997	24220	19517		9		8
				17468	20929	23710	36980	40396	31121		11539	27543	13007	20695	20685	31812		9		7
				16179	18641	24533	40282	26710	41174		17008	13755	18522	19058	22498	17865		9		7
				18383	25158	27478	28771	42106	42608		16420	10503	13966	24033	17468	18831		8		7
				18246	12203	20568	31156	33331	28835		16716	14446	14614	18694	21198	6220		8		8
				12776	14151	25827	30710	31417	29263		14404	12501	14870	18269	16918	18700		8		7
				19000	19190	18877	27459	30413	37332		11576	15551	14417	20864	21568	23549		7		7
				14984	19660	22273	31027	19411	48018		18706	12610	15005	19932	28015	23840		7		7
				15077	12873	19860	28528	38951	30075		13975	19730	17785	18976	21020	26855		7		8
				19626	18542	24798	22269	26555	33835		16425	9442	16738	17811	19163	19034		7		7
				16629	17166	23368	22440	38171	29512		15867	15548	20383	16729	16252	14014		7		7
				15124	18549	19594	26440	32629	32983		19109	14293	15745	17005	18763	30380		7		7
				11996	12581	21350	24782	32229	41117		16871	13278	16633	15818	20774	25861		7		8
				15206	18277	22032	28974	36668	33205		20167	15194	18619	15144	13384	17606		7		8
				18772	17371	19933	22468		31329		28994	21229	16958	18058	16379	24001		7		9
				13937	12881	24051	24641		69038		14442	18385	14972	17078	22439	23674		7		7
				12133	12084	22344	35968		72492		18023	19166	16655	18359	16886	15515		7		7
				15263	13414	26669	25013		34794		14168	19364	14078	19017	17059	18575		7		8
				21978	19118	30485	19058		39414		11675	15842	13948	21166	14684	27070		6		8
				17183	20934	24814	24356		34376		14746	20669	13762	24024	29675	24900		6		7
				24576	19259	30889	26507		44947		14230	20834	18777	21515	17163	24751		9		7
				23303	19171	22834	45836		37572		16770	15552	14484	22750	23002	16144		8
				24792	23567	24041	23066		40645		14783	16998	14903	19285	19348	14511		8
				21853	16575	24658	21628		44825		14584	13470	12320	20376	25141	14956		8
				13847	13790	32805	24465		54210		20164	18224	13455	20123	24077	19025		7
				14432	19538	29379	26153		43963		20990	15000	14276	17892	18351	24003		7
				24307	17553	29925	20176		47965		15667	19155	13274	21212	26175	21343		7
				40534	14576	21248	23459		50602		14552	15659	11659	17514	17334	21816		7
				22221	14631	23998	27200		33409		13969	14565	14132	11746	20468	21823		7
				16516	16969	27454	23924		37277		17666	22561	23423	18456	21252	17464		7
				14691	21104	27837	25143		35348		16595	14609	15915	21971	14759	19524		7
				15967	20073	23058	23276		28585		14712	21949	15942	20091	20605	17268		7
				18386	22462	25600	20838		30884		15174	22488	21232	20772	20213	18443		7
				21071	20084	25542	18139		25798		19068	17791	14076	22494	17494	20475		7
				7041	34096	22187	15929		24643		20954	17086	14060	20080	16041	22641		7
				25276	22573	25944	24994		30834		19931	16874	10461	19454	17747	27722		7
				16729	20928	23058	17039		27212		15315	15750	14450	21145	16111	26353		7
				16247	32097	19033	24359		30619		16364	23921	10078	26644	23036	15018		6
				16965	19351	21044	25723		44633		21992	17669	17120	22374	15969	21441		6
				20593	19891	21342	18190		37318		16775	16910	13507	26070	17272	23102
				16930	22798	20657	16610		42907		13967	17655	16836	17248	18220	21545
				21232	21528	21043	24999		36193		13735	17175	22322	26267	21910	21152
				20845	21521	21281	47961		31749		13663	18571	16589	43994	17871	23172
				22391	23591	25664	24004		36331		16061	27755	17211	26759	20927	21676
				21137	19588	20043	41558		28774		18435	17698	19340	32554	17350	18420
				17550	20185	20290	29526		37576		20127	14849	17496	20855	17051	23654
				14820	19031	30720	28922		40585		13901	27843	14512	22216	15370	27393
				17476	19943	22875	31014		34507		13960	17713	14504	17959	15889	22760
				19759	15593	20988	31994		37505		17979	23402	16548	18408	18457	20959
				14791	23701	32846	34042		37290		17012	21326	21592	20064	17458	18233
				20265	19221	31795	29305		40478		15277	28086	15087	35217	14517	16436
				22412	16107	21510	26116		38991		14064	24797	15075	19960	15120	23357
				18741	16255	18352	24963				15158	27105	15235	43657	21365	21206
				17636	15053	24375	28781				17032	16828	18644	28399	17464	14710
				19966	24330	22151	33846				20553	14527	21076	20514	19593	16908
				12703	21204	23528	22802				14903	17034	17472	22000	18290	15820
				14241	20142	23898	27543				11114	20729	19903	24361	14851	26024
				13802	14720	22386	27120				18335	29491	18241	46273	20397	24330
				18495	27461	21207	26776				11642	17637	19337	18831	17582	21066
				19590	14492	20758	26428				19430	19785	18177	16804	15664	23059
				20720	22025	19311	32723				12468	21987	16315	22397	22173	25957
				14386	17568	25841	32702				13341	23596	20282	19123	20719	20972
				15976	21053	24255	24807				15416	17058	15590	22778	18145	21116
				37667	20562	20900	29155				16674	18066	16040	19058	18442	21975
				17946	18709	25095	33998				14737	29155	17101	21632	16514	21818
				16880	18502	23760	36960				22671	18180	20550	16010	13958	20517
				15413	23274	21647	35390				13702	20922	18972	16051	14713	20435
				18195	22825	16981	71279				12763	16992	16853	15842	13115	28619
				20655	18393	20930	37829				12301	14452	16923	14086	17010	18721
				19221	17249	20572	31123				18602	15752	14731	20002	27382	17285
				16131	23081	19865	31003				14544	20567	16135	23062	16345	21711
				15993	17548	20834	24368				18767	21865	16713	18447	17430	18320
				13346	19758	40963	24396				20344	16063	23769	21323	27401	14443
				16369	18818	22397	26037				19962	16865	18140	22714	18362	19643
				17229	21226	24296	27632				14316	19101	18336	22481	17654	23470
				16724	21244	20801	21594				15693	16610	25645	22138	16104	17129
				18526	23872	24277	22050				20675	15798	13943	19369	27319	25897
				13934	21012	20870	28748				19899	16273	16664	21102	20996	22878
				16096	21135	20676	24791				17078	16419	14940	22051	17554	15873
				16497	18538	17422	31161				19452	16233	18396	20799	13683	19563
				13334	18662	19211	23417				15711	22263	17916	22434	21032	15638
				17083	29091	27665	29516				12413	23301	25230	22954	18695	17971
				15811	23779	19875	20334				14016	10346	15793	20992	14564	16502
				20799	24273	21457	27168				15352	20831	17320	20661	18971	26086
				19606	23219	20424	31280				21449	27803	17839	22897	14610	14828
				14932	17622	20235	24373				18524	17307	17419	21882	23468	12458
				15497	20808	23056	25676				15132	17322	15876	21067	21762	25079
				27727	24439	26996	28636				14157	18060	16892	24849	23516	15413
				20767	21525	21120	41722				17758	19194	20008	19140	18545	19437
				17113	19002	20402	24982				20856	20817	17168	23650	20533	23489
				21385	14503	19229	27120				21353	22291	17625	22243	20876	24299
				18493	21152	27620	21194				15559	13917	20078	17519	20448	21957
				22033	25753	18061	24185				18206	23662	21568	21312	23252	26923
				22464	16815	27670	28735				21361	20947	21496	11880	18330	21116
				27525	18958	21385	25410				20327	18654	19667	19426	19191	18846
				22679	18702	19424	27171				16818	20337	21868	18456	18591	24116
				32443	16137	17742	29250				19243	17914	20960	21521	17856	18209
				21988	19851	25990	14538				24491	12684	22762	14855	16587	26180
				26367	16434	28685	25856				16952	15037	16655	19509	25324	20821
				16044	23809	26732	25391				18785	18791	20084	17002	22140	26819
				20041	15897	22762	23707				21860	21313	19943	25491	21516	12660
				16499	24909	24403	26701				17037	19712	23000	21741	18560	21853
				12969	17293	24532	27783				18678	13051	19168	20616	18911	16688
				15908	21908	24292	21799				23950	15165	24359	17826	21853	23763
				15785	18322	34002	29291				21185	9946	20881	21512	17221	20707
				12798	27249	26398	23152				22178	14013	25103	19408	21774	17168
				10660	21184	5211	27994				19292	21306	19353	20767	19115	17577
				16763	19025	23569	23722				14275	18703	19218	15889	18945	16152
				19916	21622	38896	30066				23451	17986	15017	23414	19080	15831
				22530	20544	28054	26326				23831	14501	26409	19402	17390	16697
				15072	17860	29117	25317				22079	16631	17275	22862	23695	26452
				15973	16241	24337	31687				23576	22813	19143	19466	18929	20073
				12503	18156	29594	31458				20345	23262	17039	18897	15795	25635
				18496	18451	27376	21841				17488	19409	16471	22549	21994	22594
				16696	16845	30382	14617				20874	15343	21477	22412	17291	21939
				15483	17665	25232	25534				13452	17908	19294	17980	22018	21509
				25925	18186	30235	23668				11812	39965	18790	18704	23445	22836
				17567	27156	33503	20573				16119	14127	19404	29053	21844	20234
				23990	19728	28283	30101				12560	16578	15184	21902	23480	16143
				17557	17861	26554	28764				20219	28961	21767	24660	20536	29785
				18629	16021	24519	26999				18324	14791	20457	22571	20943	21507
				16510	8108	29703	29699				21423	30824	16879	19172	18878	18435
				17184	19510	27075	22378				10047	19560	18820	19802	17787	21586
				6120	14872	23771	23613				20166	19755	17390	17550	20107	17893
				10401	15129	38122	16362				15815	18441	19356	25413	25025	23667
				15190	17336	32223	25478				22010	20445	15880	30356	22613	18252
				24979	14522	30692	28572				15554	21908	21357	19939	23580	20336
				19181	14046	22504					12780	18934	25865	23965	23763	19149
				19187	22326	26193					14536	16197	18855	16821	16981	30477
				24185	13874	18728					21508	13757	23771	17268	19251	15760
				19784	16047	31102					18884	18311	23434	23617	21838	20251
				20567	22051	27854					16328	13154	22434	19219	19312	21779
				17979	15609	31670					16699	16022	19651	19417	24742	25223
				19315	25028	29853					13450	17600	22088	20458		18619
				24933	21465	37668					34921	16741	15643	16550
				20903	26153	29056					21900	15239	33521	18505
				25771	21023	34489					11912	13282	24640	18270
				23688	22781	34652					16508	14436	20545	23191
				25101	21549	30661					17105	16920	21948	17152
				19180	25959	22969					16773	15997	22584	17777
				23282	20913	26523					18861	20866	18712	17582
				28414	18406	24205					19165	12953	21714	23994
				25095	22330	30386					15167	19337	27769	18785
				21377	17652	27161					19101	17847	28511	18966
				24789	19840	25582					20393	18919	27657	12263
				21460	19646	27075					15949	14850	25100	20652
				19749	26232	32340					27073	21151	27519	14077
				27184	9425	27358						16040	25197	18440
				22895	22084	25059						16138	20448	20212
				28019	21798	31259						13416	22092	20516
				21564	22964	23540						15707	21958	13915
				22932	20613	24736						13782	20737	12447
				24877	21293	26609						20038	16853	13109
				25007	14814	29578						15843	22223	13066
				24323	18049	28167						14285	20518	21350
				23550	16106	33324						13419	18990	14487
				27695	17023	32858						19025	23558	18237
				18471	13631	29961						22157	22624	20429
				20679	13664	27743						18589	28467	20696
				22127	23201	29152						22116	19973	14506
				21565	36616	28006						18528	22428	13076
				25184	15694	7469						17152	8879	13443
				24366	17956	23279						17675	18509	18116
				24613	22308	26258						16676	29357	20922
				22234	15333	27878						13641	23494	16287
				24977	20825	25429						5065	47104	18386
				26458	25612	25955						21343	22488	15746
				19900	14205							23211	23702	14964
				18117	15124							14317	22955	19541
				17883	22535							19329	20885	22170
					11842							16980	26386	18169
					14962							22079	23612	19725
					21654							16487	34730	21871
					21643							22570	18692	18101
					21656							17401	15697	19794
					20100							14098	18845	19416
					19284							18346	16567	17788
					20685							17845	26651	28762
					21358							18998	21403	16715
					18971							16696	25898
					17661								17734
					17578								21126
					19890								15339
					21318								19051
					17347								22843
					18523								16469
					19147								15364
					16796								19220
					21898								18095
					17411								19391
					17403								21163
					17082								16029
					19199								19094
													13339
													20293
													24631
													17642
													18369
													18015
													29410
													16114
													19083
													19573
													19744
													19943
													24368
													22616
													24759
													24729

## Sheet: Figure 4
	Fig. 4b					Fig. 4e					Fig. 4h					Fig. 4k					Fig. 4l					Fig. 4m											Fig. 4r			Fig. 4s
	DMSO		Nocodazole			Ctr siRNA		RanBP2 siRNA			Ctr siRNA		RanBP2 siRNA			DMSO		Nocodazole			DMSO		Nocodazole			Ctr siRNA			RanBP2 siRNA								DMSO	AUXIN		DMSO	AUXIN
	Ctr siRNA	RanBP2 siRNA	Ctr siRNA	RanBP2 siRNA		Ctr siRNA	Nup153 siRNA	Ctr siRNA	Nup153 siRNA		Ctr siRNA	ELYS siRNA	Ctr siRNA	ELYS siRNA		Ctr siRNA	RanBP2 siRNA	Ctr siRNA	RanBP2 siRNA		Ctr siRNA	RanBP2 siRNA	Ctr siRNA	RanBP2 siRNA		Early G1	Mid to late G1+S	G2	Early G1	Mid to late G1+S	G2						15.63	12.16		34567	8908
	19.5876	9.434	95.3704	22.9064		4.16667	77.3438	1.02041	12.3377		4.6729	83.9506	0.840336	22.7723		1	1	1	1		42	41	128	12		62	40	7.69231	21.2766	18.9189	0						15.04	13.21		13807	9141
	18.4539	16.3158	90.4762	22.6378		1.81818	68.4931	0	4.70588		1.81818	68.254	0	19.7368		1	1	1	1		50	44	214	92		72.6316	48.9362	10.5263	33.3333	18.75	0						14.21	13.95		25442	17752
	19.2982	10.7735	86.0656	10.6101		5.45455	74.1667	1.6129	3.40909		5.45455	70.1149	1.6129	29.1667		1	1	1	1		67	23	129	24		66.6667	42.6966	4.34783	26	24.7619	0						14.31	14.68		27771	11702
																1	2	1	1		117	28	150	88													14.23	13.87		12765	24369
																1	1	1	1		73	24	183	109													16.08	13.1		11622	15201
																1	1	1	1		46	8	220	54													13.04	13.06		11459	10839
																1	1	1	1																		13.72	12.15		9909	14606
	Fig. 4c					Fig. 4f					Fig. 4i					1	1	1	1																		15.18	10.13		11441	7620
																1	3	1	1		Fig. 4n								Fig. 4o								14.57	13.66		22826	20226
																1	1	2	1		Nup205	Nup133	Nup98	Nup93	Nup85	Nup62	Sec13		Nup205	Nup133	Nup98	Nup93	Nup85	Nup62	Sec13		13.95	13.2		16493	10832
																1	1	2	1	Cyt	1.31234	1.8161	1.35723	1.20361	1.48429	1.32031	1.12924	Cyt	1.54026	3.10705	1.13888	1.39737	1.64969	1.44598	1.15944		14.86	12.6		7252	15046
																1	2	2	1		1.66392	1.84736	2.65577	1.35627	1.39997	1.19467	1.38713		1.38148	2.75699	1.38295	1.66471	3.11729	1.3036	1.65443		14.65	13.24		8645	11567
																1	2	2	1		1.63705	2.47257	1.75251	1.62638	1.2802	1.69088	1.48679		1.28754	1.88714	1.1841	1.30033	2.13208	1.35802	1.03737		13.7	13.63		23483	16318
																1	1	2	1		1.53777	2.04534	1.92184	1.39542	1.38815	1.40196	1.33439		1.40309	2.58373	1.23531	1.45414	2.29968	1.3692	1.28375		13.69	14.79		15256	12281
																1	1	2	1	Nuc	0.55609	0.669439	0.605692	1.20361	0.669306	0.573949	0.424883	Nuc	0.85856	0.622649	0.704778	0.753681	0.783824	0.688943	0.488183		15.25	14.02		22999	15785
																1	1	3	1		0.549766	0.792283	0.919745	1.35627	0.651882	0.92554	0.67323		0.642187	0.463303	0.793267	0.600978	0.855427	0.821692	0.650411		14.59	14.97		7728	13035
																1	1	3	1		0.965252	0.77062	0.711665	1.62638	0.748522	0.80997	0.676926		0.84321	0.582934	0.859965	0.898361	0.792351	1.03006	0.536959		14.54	14.48		10510	13248
																1	1	3	1		0.690369	0.744114	0.745701	1.39542	0.689903	0.76982	0.59168		0.781319	0.556295	0.786003	0.751007	0.810534	0.846898	0.558518		15.63	13.89		7801	14408
																1	1	4	1																		15.19	13.04		7752	6124
																1	1	4	1																		14.18	14.26		14988	7999
																1	1	4	1																		15.03	14.94		14236	12172
																1	1	4	1																		15.99	13.38		10472	8918
																1	1	4	1																		15.55	13.1		9102	13446
																1	1	5	1																		14.19	11.8		14358	7454
																1	1	5	1																		13.38	13.37		10282	10042
																1	1	5	1																		14.38	13.58		9271	10080
																1	1	5	1																		14.8	14.11		9273	7186
																1	1	6	1																		15.61	14.38		8418	10595
																1	1	6	1																		15.31	13.42		14856	9586
																1	1	6	1																		14.28	10.2		9713	7163
																1	1	7	1																		14.56	13.4		10880	8832
																1	1	8	1																		14.36	13.32		7385	9060
																1	1	8	1																		15.28	12.96		7378	9283
																1	1	8	1																		14.38	13.01		11883	10064
																1	1	8	1																		15.2	14.52		9972	7579
																1	1	9	1																		14.9	12.66		17381	10247
																1	1	9	1																		13.1	15.59		15703	15265
																1	2	10	1																		13.8099	14.95		9732	8847
																1	3	10	1																		12.8693	14.2		10698	6443
																1	1	10	1																		13.022	11.14		13426	7112
																1	1	11	1																		13.3551	13.82		10716	10086
																1	1	11	1																		14.2641	13.06		9409	19483
																1	2	11	1																		15.4693	13.79		12117	13966
																1	1	11	1																		14.7983	14.12		16761	6932
																1	1	12	1																		14.753	13.25		16558	11335
																1	1	12	1																		13.5447	13.1		12628	12211
																1	1	12	1																		12.64	13.57		9126	9526
																1	2	12	1																		13.0768	13.49		32017	16584
																1	3	13	1																		13.2879	13.19		9442	6423
																1	1	14	1																					8843	5758
																1	1	15	1																					13284	7636
																1	1	15	1																					9226	7762
																1	1	16	1																					8959	11608
																1	1	16	1																					10874	8549
																1	1	18	1																					7930	12063
																1	1	19	1																					9535	8392
																1	1	20	1																					7135	7333
																1	1	20	1																					9695	12881
																1	1	22	1																					9907	6683
																1	2	22	1																					10621	7269
																1	1	23	1																					13936	5768
																1	2	28	1																					9365	6901
																1	1	30	1																					13607	8430
																1	2	30	1																					14420	12412
																1	1	32	1																					7335	6437
																1	1	33	1																					17344	6471
																1	1	36	1																					7440	13716
																1	2	36	1																					12889	13930
																1	1	38	1																					10419	10595
																1	1	38	1																					31665	6164
																1	1	40	1																					10329	6369
																1	1	53	1																					11213	11821
																1	1	57	1																					8097	12219
																1	1	73	1																					9794	16404
																1	1		1																					7974	7950
																1	1		1																					10094	10678
																1	1		1																					7340	9306
																1	1		1																					9281	13293
																1	1		1																					7140	15525
																1	1		1																					10817	16180
																1	1		1																					10634	16212
																1	1		1																					8107	16684
																1	1		1																					18392	14861
																1	1		1																					19109	7237
																1	1		1																					16717	7028
																1	1		1																					11356	25733
																1	3		1																					25009	13348
																1	2		1																					31029	16608
																1	1		1																					29828	7477
																1	1		1																					41575	17732
																1	1		1																					21111	6375
																1	1		1																					18390	5624
																1	1		1																					12930	16875
																1	1		1																					18012	8588
																1	1		1																					14990	15692
																1	1		1																					14409	17627
																1	1		1																					16601	13937
																1	1		1																					18188	12044
																1	1		1																					10058	12330
																1	1		1																					13262	15714
																1	1		1																					11156	9135
																1	1		1																					10858	15792
																1	1		1																					18111	13081
																1	1		1																					17917	12890
																1	1		1																					16242	6483
																1	1		1																					11633	11862
																1	1		1																					13218	11919
																1	1		1																					10167	11116
																1	1		1																					14250	6107
																1	1		1																					14015	8701
																1	1		1																					13527	10218
																1	1		1																					14449	12144
																1	1		1																					5976	5536
																1	1		1																					14232	16336
																1	1		1																					9666	6455
																1	1		1																					10377	19422
																1	1		1																					16691	6247
																1	1		1																					7755	13145
																1	1		1																					16825	5852
																1	1		1																					9934	11787
																1	1		1																					16889	6351
																1	1		1																					14120	11159
																1	1		1																					13475	6533
																1	1		1																					12397	11246
																1	1		1																					10930	10309
																1	1		1																					20485	9773
																1	1		1																					31540	7016
																1	1		1																					12983	6451
																1	1		1																					14379	14259
																1	1		1																					10483	6687
																1	1		1																					10892	12018
																1	1		1																					14376	6297
																1	1		1																					8453	7282
																1	1		1																					12691	6231
																1	1		1																					23857	12395
																1	1		1																					38089	10483
																1	1		1																					15923	15201
																1	1		1																					7320	5822
																1	1		1																					9423	5756
																1	1		1																					10205	17646
																1	1		1																					12962	5824
																1	1		1																					17419	16299
																1	1		2																					11149	15414
																1	1		2																					10608	12034
																1	1		2																					16978	12726
																1	1		2																					7508	10083
																1	1		2																					35856	5980
																1	1		2																					11919	5830
																1	1		2																					15928	6420
																1	1		2																					12204	13521
																1	1		2																					7936	14782
																1	2		2																					8960	5972
																2	1		2																					12137	5313
																2	2		2																					12850	11343
																2	1		2																					8579	16945
																2	1		2																					14448	13035
																2	1		2																					12319	8466
																2	1		2																					18417	9838
																2	1		2																					16110	15821
																2	2		2																					12348	11272
																2	1		2																					16547	12447
																2	1		2																					11946	9112
																2	1		3																					22867	8863
																2	1		3																					9590	21166
																2	1		3																					28980	7734
																2	1		3																					26294	9129
																2	1		3																					7428	20675
																2	1		3																					13204	11482
																2	1		3																					14107	6377
																2	1		3																					14324	12541
																2	1		3																					31096	8530
																2			3																					11441	22153
																2			3																					12517	20394
																2			3																					17359	8325
																2			4																					11569	11946
																2			4																					19000	16638
																2			4																					9787	13165
																2			4																					10971	8655
																2			4																					9152	10947
																2			5																					10806	11529
																2			5																					13386	11499
																2			5																					13301	11299
																2			5																					10667	5943
																2			7																					10679	13253
																2			7																					15335	5177
																2			8																					12481	5877
																2			8																					9533	7184
																2			10																					14601	6303
																2			11																					24389	8956
																2			13																					12582	11661
																2			17																					11834	7469
																2			19																					16224	13120
																2			21																					14527	6205
																2																								13332	5403
																2																								9038	8937
																2																								14729	5119
																2																								16316	6100
																2																								11910	5422
																2																								18758	5033
																2																								10721	5684
																2																								9001	17133
																2																								8532	9164
																2																								9065	10011
																2																								8261	6545
																2																								19504	10206
																2																								7051	5974
																2																								13233	6156
																2																								27026	9926
																2																								19872	5262
																3																								9430	6181
																3																								9707	15260
																3																								12115	14448
																3																								11367	6117
																3																								13047	5973
																3																								13851	5531
																3																								9717	5728
																3																								21052	10494
																3																								9551	13844
																3																								8843	18067
																3																								9567	9841
																3																								9787	11603
																3																								19658	12637
																3																								8809	8025
																3																								8223	8213
																3																								12603	5258
																3																								11896	7368
																4																								15814	8059
																4																								13203	5546
																4																								16531	10554
																4																								33015	9495
																4																								11942	12130
																4																								9239	14753
																4																								9297	5895
																5																								6539	5153
																6																								17821	5821
																7																								9814	5393
																7																								8925	5206
																8																								6239	5656
																17																								42942	19821
																																								7758	15356
																																								15247	14035
																																								7904	9771
																																								11651	8939
																																								22716	19056
																																								7235	6731
																																								12540	6659
																																								14488	7465
																																								10855	6370
																																								15750	7111
																																								7318	13309
																																								41119	7459
																																								21088	7389
																																								14312	6955
																																								18623	13586
																																								14214	8821
																																								7793	9441
																																								7991	6553
																																								12649	7076
																																								7224	13387
																																								12940	14328
																																								7337	8143
																																								9282	10012
																																								14130	8432
																																								11366	8714
																																								16764	20888
																																								10509	14100
																																								16001	15467
																																								20266	15471
																																								17476	9796
																																								37504	13761
																																								11441	5518
																																								14244	5965
																																								9273	7134
																																								17369	7504
																																								9653	6156
																																								19571	6336
																																								16703	12508
																																								15301	8464
																																								23457	5731
																																								9443	14558
																																								23796	17129
																																								22309	6944
																																								13069	14725
																																								18250	17793
																																								16396	6219
																																								10514	6947
																																								17257	6786
																																								10216	8601
																																								11619	13070
																																								9687	12677
																																								11408	18567
																																								8030	6190
																																								10762	7771
																																								8970	14953
																																								18225	6821
																																								19407	26174
																																								10731	7491
																																								8864	22396
																																								16762	5812
																																								7015	6052
																																								29199	5336
																																								10100	9226
																																								8735	14621
																																								17653	8805
																																								10433	11038
																																								9984	11469
																																								8987	12373
																																								7828	7966
																																								7542	8462
																																								12396	8452
																																								7334	5650
																																								8739	12310
																																								28834	8145
																																								12021	10602
																																								6376	5635
																																								9658	12646
																																								7893	5875
																																								12063	10235
																																								8454	5382
																																								21665	9864
																																								8326	9469
																																								9776	5493
																																								11708	7289
																																								23676	10576
																																								24943	5065
																																								12123	13463
																																								12726	19194
																																								9137	9163
																																								16939	10264
																																								24485	6047
																																								11117	11216
																																								29962	11252
																																								19004	6112
																																								8978	11606
																																								9222	10300
																																								12353	15155
																																								20284	21761
																																								9893	11709
																																								9285	10800
																																								10538	10485
																																								7674	8486
																																								25224	5717
																																								17928	5196
																																								17266	5641
																																								8924	14634
																																								30978	8434
																																								18479	9086
																																								7786	9629
																																								7367	9072
																																								35867	9488
																																								13518	11502
																																								7213	10816
																																								9034	10129
																																								9291	10059
																																								22131	5286
																																								12363	10040
																																								7932	5173
																																								10550	22177
																																								11050	5772
																																								11166	16115
																																								16710	12453
																																								9255	5573
																																								21739	14591
																																								9620	9689
																																								16264	10428
																																								10713	10037
																																								16053	11449
																																								10202	18114
																																								11385	9357
																																								14641	9958
																																								8742	10926
																																								18367	9269
																																								8354	24585
																																								11252	12568
																																								10372	15424
																																								15671	11132
																																								7040	14228
																																								24483	8831
																																								9036	13575
																																								15688	8518
																																								15866	5671
																																								15397	7668
																																								16347	10522
																																								31077	9120
																																								14834	6916
																																								15516	8711
																																								10503	8248
																																								9219	7825
																																								6825	10082
																																								27835	5178
																																								6242	8795
																																								13495	8915
																																								14906	12047
																																								11797	9667
																																								15911	12121
																																								17472	6213
																																								8632	9916
																																								8532	12389
																																								8953	12299
																																								9517	6457
																																								14064	15255
																																								15519	7696
																																								14584	6267
																																								11558	9684
																																								13138	6390
																																								14244	8840
																																								13005	6525
																																								14713	15051
																																								13752	5943
																																								8235	11160
																																								9518	12800
																																								11557	11760
																																								8087	6291
																																								13791	6359
																																								10338	18810
																																								17925	5340
																																								8697	16026
																																								11186	10695
																																								9392	10076
																																								11807	10797
																																								16605	13752
																																								9484	15356
																																								8577	15075
																																								17649	13304
																																								12638	15574
																																								17637	12919
																																								13920	6787
																																								16850	14215
																																								11686	9759
																																								12290	8131
																																								10704	8896
																																								10244	12556
																																								28409	15407
																																								18018	7126
																																								10228	14160
																																								12467	15683
																																								16975	10980
																																								14739	15782
																																								12769	17939
																																								8749	10865
																																								15178	6652
																																								20273	8532
																																								10630	6765
																																								19685	9437
																																								21194	15329
																																								11182	20217
																																								8374	12085
																																								8906	13724
																																								17680	14675
																																								8029	13876
																																								8647	15730
																																								10606	9909
																																								8306	10865
																																								18507	11438
																																								10937	16520
																																								28229	8912
																																								19141	16201
																																								29710	9493
																																								12517	14282
																																								19170	8786
																																								8124	12850
																																								7506	16077
																																								17524	14925
																																								22120	18890
																																								9189	21216
																																								14733	18802
																																								15415	13381
																																								16419	7878
																																								9994	15370
																																								9541	12334
																																								8231	12168
																																								9577	15064
																																								12308	11071
																																								10608	11777
																																								11183	9965
																																								25940	12578
																																								25060	11764
																																								10826	15024
																																								13407	6184
																																								10223	16677
																																								10542	8964
																																								7402	13549
																																								7967	11984
																																								13312	9245
																																								10994	6595
																																								16057	7229
																																								10217	11514
																																								12536	5464
																																								9744	10122
																																								7526	7322
																																								12216	9373
																																								9529	7319
																																								19080	6269
																																								10011	10663
																																								14030	6996
																																								14985	13046
																																								12748	6138
																																								15322	12136
																																								12777	12112
																																								10588	9143
																																								8777	12512
																																								18054	7438
																																								19304	6635
																																								9908	5100
																																								8992	12033
																																								10569	8998
																																								9392	11789
																																								10071	14274
																																								7687	17993
																																								10535	10380
																																								11768	12169
																																								19707	14738
																																								12894	11749
																																								10077	13293
																																								13911	14346
																																								14653	8510
																																								19871	9542
																																								10132	9794
																																								18734	13630
																																								17253	6611
																																								6878	13876
																																								7137	11479
																																								19239	14665
																																								9110	6663
																																								12920	13303
																																								7607	12206
																																								10959	8431
																																								14018	11672
																																								15006	9457
																																								13746	14554
																																								28407	13316
																																								14038	14016
																																								10388	14933
																																								24235	17131
																																								13625	13944
																																								15265	12179
																																								11234	11442
																																								12172	10381
																																								13983	11922
																																								14834	10178
																																								13289	12785
																																								11051	6412
																																								11874	11520
																																								11151	13333
																																								13905	12534
																																								10507	9185
																																								9273	9776
																																								12466	12771
																																								11989	17441
																																								14367	6760
																																								29107	9315
																																								10090	12223
																																								9508	14303
																																								30849	7618
																																								7282	13174
																																								11001	11130
																																								13372	17587
																																								11078	6178
																																								9427	5982
																																								13840	6853
																																								14924	10543
																																								8611	12072
																																								7990	17472
																																								12926	7391
																																								10446	10810
																																								8122	15368
																																								8701	16441
																																								7993	14849
																																								10628	7234
																																								9987	7430
																																								16302	15216
																																								8393	7886
																																								15709	13217
																																								14299	14964
																																								13531	11448
																																								7079	14233
																																								14148	8072
																																								12714	9899
																																								10066	12038
																																								22917	8400
																																								7685	12002
																																								9991	14068
																																								9927	10336
																																								15402	10400
																																								15717	10193
																																								9361	12368
																																								10608	6694
																																								16189	13281
																																								13908	17312
																																								15097	10770
																																								8749	14339
																																								16778	6005
																																								8959	11838
																																								13547	8219
																																								21821	6335
																																								17115	10854
																																								12139	12208
																																								14884	7009
																																								11058	10334
																																								11813	13550
																																								11255	6020
																																								13853	10460
																																								9243	14237
																																								16280	9745
																																								11982	16870
																																								14195	15082
																																								6831	14366
																																								7274	10945
																																								16061	11724
																																								11052	12513
																																								13409	7282
																																								11093	6297
																																								13774	7082
																																								13374	6917
																																								16555	7560
																																								14389	6333
																																								9891	6529
																																								22647	10952
																																								36991	13116
																																								9942	6730
																																								13544	6990
																																								12584	15786
																																								10542	14552
																																								15251	16379
																																								8505	12559
																																								20491	13641
																																								12000	9125
																																								17809	7305
																																								21156	12312
																																								10298	18218
																																								11410	10675
																																								12298	10503
																																								20130	14292
																																								11046	13958
																																								11771	9759
																																								8159	11793
																																								8320	6181
																																								9008	13764
																																								9127	6112
																																								13216	14316
																																								6521	5713
																																								7388	12085
																																								14393	10690
																																								9254	7472
																																								14403	10734
																																								16183	8389
																																								15886	7080
																																								6674	8819
																																								18174	7244
																																								9857	8460
																																								11417	11519
																																								12276	11620
																																								9574	11335
																																								8088	14721
																																								16587	16601
																																								9277	13297
																																								8864	6801
																																								16255	13224
																																								7351	13930
																																								9913	14981
																																								11137	8738
																																								18315	10829
																																								12821	8115
																																								12071	7549
																																								8635	12528
																																								8069	9657
																																								9109	9937
																																								10655	6516
																																								13757	12928
																																								7917	13973
																																								9235	10500
																																								29811	12332
																																								10806	12411
																																								14170	6177
																																								10392	15131
																																								10653	13025
																																								20303	8050
																																								16877	9105
																																								19448	11484
																																								13814	12970
																																								14228	13800
																																								9046	10506
																																								14650	12130
																																								10907	8471
																																								13742	12695
																																								10558	8267
																																								10161	11957
																																								9849	7353
																																								12550	11616
																																								11522	9403
																																								21240	6824
																																								14679	11120
																																								9158	5890
																																								20079	8359
																																								13399	9125
																																								16297	8880
																																								9577	8645
																																								9052	6740
																																								15622	11215
																																								11156	10571
																																								10749	11681
																																								9948	13073
																																								7460	7409
																																								12373	6035
																																								11251	9269
																																								11021	17529
																																									9172
																																									8332
																																									9640
																																									14137
																																									15193
																																									6511
																																									14049
																																									13179
																																									5802
																																									16163
																																									5368
																																									8779
																																									8320
																																									12254
																																									8814
																																									8635
																																									9368
																																									11119
																																									10526
																																									12923
																																									13161
																																									9318
																																									12023
																																									9359
																																									15855
																																									8305
																																									9116
																																									11765
																																									12895
																																									14874
																																									13599
																																									9443
																																									10237
																																									10029
																																									13612
																																									16746
																																									9653
																																									15347
																																									6977
																																									9715
																																									16859
																																									6298
																																									14098
																																									16463
																																									12826
																																									13207
																																									13118
																																									13678
																																									16592
																																									15361
																																									8778
																																									6102
																																									10963
																																									10556
																																									14514
																																									15951
																																									14360
																																									12103
																																									7496
																																									10458
																																									14523
																																									14767
																																									5792
																																									6080
																																									13136
																																									10549
																																									6748
																																									9952
																																									15089
																																									10408
																																									10973
																																									5713
																																									13560
																																									6133
																																									7116
																																									10269
																																									6743
																																									15902
																																									15680
																																									8048
																																									10164
																																									15968
																																									13164
																																									12769
																																									11441
																																									8759
																																									7889
																																									23891
																																									7248
																																									11008
																																									5942
																																									6131
																																									8092
																																									13266
																																									9481
																																									12743
																																									8034
																																									10321
																																									11344
																																									15563
																																									7730
																																									10558
																																									6117
																																									5517
																																									12757
																																									8629
																																									11332
																																									6549
																																									15392
																																									7664
																																									15159
																																									6753
																																									6249
																																									15266
																																									8267
																																									16042
																																									14571
																																									13904
																																									14731
																																									6629
																																									6877
																																									15170
																																									17376
																																									10494
																																									10985
																																									7399
																																									15406
																																									10103
																																									13918
																																									7204
																																									7116
																																									12253
																																									10887
																																									10023
																																									8352
																																									11175
																																									9936
																																									8471
																																									8295
																																									11010
																																									13031
																																									15464
																																									8839
																																									7338
																																									6056
																																									5674
																																									8591
																																									8532
																																									10266
																																									6473
																																									6535
																																									14510
																																									14463
																																									13369
																																									36631
																																									13666
																																									7545
																																									5666
																																									9637
																																									6132
																																									6208
																																									12262
																																									13958
																																									6443
																																									11130
																																									8520
																																									15845
																																									7845
																																									11603
																																									11249
																																									15065
																																									11701
																																									16229
																																									13421
																																									15182
																																									12244
																																									10832
																																									29061
																																									7813
																																									30132
																																									13381
																																									12346
																																									12221
																																									10516
																																									14471
																																									17390
																																									18210
																																									14059
																																									7989
																																									7851
																																									6538
																																									10836
																																									10519
																																									26401
																																									33749
																																									25244
																																									11781
																																									9241
																																									13199
																																									8936
																																									11539
																																									14520
																																									19304
																																									8349
																																									7866
																																									20127
																																									6415
																																									9591
																																									14688
																																									5869
																																									15086
																																									8698
																																									14645
																																									6650
																																									7179
																																									18156
																																									9155
																																									9153
																																									8645
																																									18159
																																									13864
																																									14932
																																									6834
																																									15549
																																									16162
																																									18597
																																									17550
																																									7865
																																									11848
																																									9897
																																									7165
																																									12640
																																									13030
																																									8143
																																									10929
																																									6713
																																									13148
																																									10321
																																									21473
																																									11755
																																									11620
																																									13213
																																									11729
																																									19748
																																									19873
																																									7809
																																									7109
																																									6990
																																									13114
																																									12722
																																									7444
																																									12342
																																									15517
																																									6910
																																									16203
																																									13671
																																									13335
																																									12047
																																									9942
																																									9826
																																									9166
																																									11137
																																									15385
																																									14753
																																									9357
																																									12760
																																									11458
																																									15039
																																									11739
																																									12337
																																									8661
																																									13556
																																									8547
																																									15194
																																									16168
																																									19060
																																									15253
																																									10557
																																									6478
																																									13855
																																									7151
																																									12574
																																									10994
																																									11052
																																									6608
																																									8634
																																									12052
																																									15601
																																									7143
																																									16156
																																									10074
																																									12830
																																									30871
																																									10948
																																									7576
																																									23274
																																									14167
																																									14358
																																									7962
																																									7029
																																									10244
																																									12536
																																									5897
																																									17813
																																									16996
																																									10180
																																									14509
																																									7526
																																									9067
																																									13638
																																									13532
																																									9115
																																									13191
																																									6185
																																									12795
																																									6659
																																									8425
																																									10773
																																									9737
																																									17643
																																									12799
																																									6927
																																									6544
																																									9876
																																									9607
																																									10156
																																									9157
																																									11703
																																									10633
																																									7923
																																									15300
																																									7287
																																									20196
																																									6355
																																									6743
																																									5806
																																									6424
																																									7331
																																									11275
																																									12674
																																									9762
																																									14766
																																									18129
																																									13236
																																									9361
																																									7904
																																									10882
																																									13658
																																									13522
																																									8337
																																									13617
																																									8814
																																									14923
																																									17790
																																									6845
																																									6969
																																									14635
																																									10958
																																									15680
																																									14566
																																									13781
																																									10204
																																									6223
																																									5879
																																									15715
																																									6405
																																									21284
																																									21627
																																									15677
																																									12442
																																									13569
																																									5941
																																									7223
																																									14509

## Sheet: Figure 5
	1: DMSO + Control siRNA									1: DMSO									1: Control siRNA or DMSO
	2: Nocodazole + Control siRNA									2: Nocodazole									2: RanBP2 siRNA or AUXIN
	3: Nocodazole + RanBP2 siRNA									3: Nocodazole + AUXIN									3: RanBP2 siRNA or AUXIN+ HA
	4: Nocodazole + RanBP2 siRNA + HA									4: Nocodazole + AUXIN + HA									4: RanBP2 siRNA or AUXIN + HA-RanBP2 WT FL (1-3324)
	5: Nocodazole + RanBP2 siRNA + HA-RanBP2 WT FL (1-3324)									5: Nocodazole + AUXIN + HA-RanBP2 WT FL (1-3324)									5: RanBP2 siRNA or AUXIN + HA-RanBP2 LIQIML mutant
	6: Nocodazole + RanBP2 siRNA + HA-RanBP2 ΔSUMO (1-2448)									6: Nocodazole + AUXIN + HA-RanBP2 LIQIML mutant									6:RanBP2 siRNA or AUXIN + HA-RanBP2 ΔFG
	7: Nocodazole + RanBP2 siRNA + HA-RanBP2 N-terminus (1-1171)									7: Nocodazole + AUXIN + HA-RanBP2 ΔFG
	8: Nocodazole + RanBP2 siRNA + HA-RanBP2 N-terminus (1-832)
	Fig. 5e									Fig. 5i									Fig. 5k
	1	2	3	4	5	6	7	8		1	2	3	4	5	6	7			Hela							DLD-1
	16.8385	84.8101	14	15.1899	79.397	67.9389	82.6389	12.4424		10.969	71.583	11.224	11.858	82.09	83.333	14.286			1	2	3	4	5	6		1	2	3	4	5	6
	14.0845	76.9231	6.1069	6.2992	67.5676	79.1667	83.0508	10		10.968	72.727	10.989	10.938	83.673	76.744	13.483			11040	8813	15985	37372	17182	11851		7742	7130	9674	11167	13706	10334
	18.26	86.7188	4.8611	3.5461	72.3404	77.7778	85.1351	8.92857		13.089	80.899	13.208	9.639	82.353	87.379	16.981			18002	8805	15452	12849	17886	11742		6384	12663	9062	18093	9935	12239
																			21204	19585	13156	11049	13085	16208		8335	9030	9804	9549	17566	11014
																			20835	10752	14589	14291	23473	12687		12494	6100	15269	11425	13893	14043
																			20585	8525	13907	19721	13552	13445		22166	6761	13065	16695	12233	10693
	Fig. 5c									Fig. 5g									21507	11287	11341	17311	10711	14171		11794	10257	9312	8916	11645	12558
																			24583	13182	12343	18009	13579	15780		14134	10017	16528	20444	17234	5471
																			20106	10603	14980	13477	11407	17939		12773	7375	15164	16982	13907	6607
																			23161	10761	12330	15284	9971	7566		15712	14308	9528	13311	14462	11915
																			19740	14863	13289	15768	18310	11180		16281	7385	9161	15196	11844	8261
																			28562	16285	12248	15461	9835	15172		13204	13466	17475	9638	16485	9005
																			20505	14326	13120	18045	15720	18726		12068	10809	10907	12571	15909	16381
																			20746	10008	17048	20014	24788	17302		14699	14411	11306	14591	17207	11146
																			21782	17727	15435	28129	14809	11587		19173	14100	8175	9414	11911	9622
																			22726	15226	9657	32110	15899	17265		11108	10531	8398	9261	13008	15464
																			19583	14284	12333	19322	15472	11336		13589	5707	12229	17400	10260	19801
																			22042	9212	12049	20972	16710	16164		7111	11042	8093	6888	9384	15085
																			18597	16511	13774	16480	12401	9643		15020	7618	8578	15071	20709	12032
																			24334	12702	11657	17452	13348	9179		13494	12735	9177	7857	10577	10833
																			16376	8887	11525	20645	11815	9015		23291	10239	9925	11707	16243	12867
																			20235	11689	12788	18682	11757	9283		15195	5616	10580	14621	18062	14373
																			18376	10749	13485	14211	9972	10533		20824	7787	7493	12194	19104	6159
																			15416	11626	12511	17306	14853	5400		13897	12516	10033	12235	11068	10680
																			19173	13440	12032	22750	16277	10177		7596	13550	9213	14106	19336	10867
																			14554	12596	16802	18213	18179	12203		11734	6578	12038	5916	20813	10480
																			15638	8780	13623	21192	28284	11459		10827	6266	15849	14183	12682	10284
																			15457	9210	16828	23328	19364	6750		14166	8032	13749	10405	14883	11655
																			15725	9478	14070	19146	21071	7343		18106	8913	9410	12817	9517	10101
																			14061	18532	12020	14843	17999	12460		9368	7837	9372	10622	16863	6610
																			18506	13489	11847	15934	20788	9072		11203	12823	15932	13565	9350	7320
																			13473	9794	13512	15505	19924	9056		12111	6473	19528	15469	11967	14515
																			16947	10416	12478	35383	14504	9320		14269	11256	5688	12802	11681	9602
																			17097	11433	13476	28118	23318	18002		9061	8388	16917	10249	8746	7753
																			18073	9556	12537	23143	22110	14389		13350	13963	5510	15873	11409	10512
																			20293	10871	13087	15968	14607	11592		11962	12773	10921	13707	17074	15377
																			19654	14902	11703	27640	21887	8276		16081	11963	8490	11023	17353	16428
																			21057	17161	12266	28019	10237	9910		8222	13218	6439	8566	9068	17004
																			15180	12536	16380	21197	18336	9848		29585	12986	6229	22131	14757	8482
																			17600	12912	17272	22339	17175	9880		14907	10002	6124	9525	9147	7506
																			20903	10861	18555	17122	20426	8074		8805	11405	6424	11840	6979	7540
																			23510	12684	13586	17227	21165	7874		14604	13611	8228	12310	14232	7396
																			26181	11201	10993	13976	24911	9133		12742	12807	10243	18192	7482	8186
																			22173	13842	14732	14754	23237	14038		17948	16506	12401	10698	7259	6790
																			24036	11849	17613	16289	20083	11789		15043	8953	9376	8106	9807	7938
																			12491	7209	11950	15418	23390	12711		9973	7303	9977	25716	5230	11213
																			14642	13597	16301	19116	22198	8334		12892	6567	11826	10912	7561	8975
																			25541	19062	13072	10190	21143	9556		11643	9310	7883	13331	19300	8736
																			16519	15943	11856	15823	27479	11431		12452	9319	8902	13031	8632	6802
																			13524	13250	15140	9047	21692	13761		9839	10936	6332	14626	29298	5823
																			12564	15312	14598	12696	14968	8987		22373	10806	9188	17460	9079	24422
																			16260	14616	13683	14833	14388	12516		17019	13528	6786	13090	16189	10179
																			13075	12102	15655	7147	15242	15060		7475	8106	14440	10812	15606	10865
																			14500	13060	9342	17540	14390	15135		7798	13011	9349	21809	9772	11168
																			15515	13297	12841	10559	16547	11340		10674	12055	9949	16352	10386	12922
																			18064	14948	11201	9364	18641	14367		9350	10742	22125	13702	11325	8262
																			16662	13375	21865	19880	18450	19755		8372	12437	7638	16265	9115	11411
																			13689	16028	10200	19692	17197	14380		6586	12172	10381	9303	26224	6782
																			18998	12429	9733	20972	18884	13496		8533	10241	17815	10329	16547	6839
																			16066	17345	10551	13848	7749	16891		8323	25823	11287	8127	9801	14968
																			15030	15685	9751	15060	17112	18849		8109	11160	8319	13254	9211	6749
																			15045	11323	8422	15250	12716	10986		9975	10676	11479	14882	11003	6243
																			17661	16837	11552	18190	11822	10794		6944	10996	7797	12459	11133	11449
																			16516	15973	9247	17079	10266	13698		11506	11261	9027	33672	9431	8533
																			15016	17354	9504	21214	14341	17794		14054	8705	6299	9496	14275	6101
																			19580	11683	8610	11360	13417	13800		10076	9801	10101	11085	14365	20659
																			16452	13748	8961	15882	12343	7533		9017	9179	6042	13314	10590	8286
																			19223	14033	16088	15488	11519	11130		8035	5452	5210	21219	20901	9306
																			13759	14563	10464	17782	12579	10637		10909	10795	10563	6304	12477	12498
																			14311	15429	9475	12389	14116	8293		9454	6235	10129	8310	11261	8412
																			22822	9934	10238	15255	11005	13737		8548	9068	10329	5766	10222	6813
																			27267	9999	14228	18964	12773	12623		8278	9982	9427	19120	9259	14279
																			24049	10022	13188	24139	11775	15512		8196	7074	12481	18263	14501	6520
																			12764	9768	16181	11978	12295	12911		8908	12604	6069	7632	26937	10598
																			18042	10968	17556	16900	11110	18738		8103	11220	10236	16655	8759	12300
																			13704	10276	11175	9855	16475	10349		7888	10226	6708	13523	13834	8584
																			16183	19557	13118	11911	19162	14159		8414	11316	9021	13061	8151	9089
																			23990	19792	8493	16476	17141	16274		14263	8557	9109	5797	11477	9915
																			20835	11685	13486	16677	21075	16212		8789	11440	6850	6071	12025	11016
																			13332	16311	9388	18776	13853	10114		11868	11512	12776	6649	9413	12404
																			13295	8267	10560	14951	13675	15095		17563	12744	9265	13195	14737	15946
																			19518	12066	15517	13848	8643	17703		9625	8009	5258	11582	13788	15016
																			14792	8739	8175	11872	15205	14520		7909	10527	5554	6408	17673	16609
																			20945	10133	8939	13615	21130	14799		12553	9901	15884	7242	11671	16588
																			20105	14074	7761	9910	14782	16702		7998	7832	7895	14181	16125	7289
																			17114	9761	9499	12952	19004	12578		14183	9810	6340	26201	12105	12620
																			17121	8984	8842	14897	32460	12920		10035	9549	7457	9188	11516	7257
																			19155	15290	15596	15214	16788	12364		7677	27830	13824	16017	12029	11660
																			19960	12746	9729	10525	20314	7694		8994	10394	10950	5833	14727	10102
																			12858	9360	8801	17679	22651	12539		7988	13125	13254	9051	11292	7247
																			15969	17193	15636	19759	17013	11206		24349	10407	10215	8743	15109	14300
																			19085	9954	13110	21120	25218	22812		16830	9411	11322	8373	12973	5859
																			15954	16347	19078	16579	14400	13967		17262	8822	13226	10591	18461	7642
																			15899	13952	17040	20502	19684	14362		15124	23549	6909	13825	10714	17030
																			13209	15470	14440	18381	14733	14572		9987	9397	10969	10565	12453	11064
																			13982	14278	20024	32689	17094	14074		11693	18075	8960	17014	20577	6534
																			19870	15752	11490	16774	19501	13116		20096	13837	11834	6773	10418	8490
																			21615	12912	18077	17069	13534	15192		9592	10261	7314	15530	7190	9973
																			12025	23273	12234	17609	12304	18017		12072	12842	12973	11140	7628	11938
																			15105	11982	12381	18579	17426	11167		9256	6476	7348	13578	11298	15836
																			12920	7809	19711	11493	12453	11563		14900	6655	6593	15335	19859	9404
																			15565	8214	17966	14644	10185	8736		13941	9272	5959	9342	12209	26830
																			10839	8553	12527	12422	17464	8716		10540	9264	13796	9930	11086	18887
																			18408	17178	12570	22687	18146	11778		8352	7985	13431	10396	13323	18409
																			11258	12782	15409	26454	19572	12533		15023	12140	5080	13722	11824	11599
																			16856	8865	16629	17075	21891	10893		16328	13378	12885	19016	18074	11411
																			13658	9673	13540	17976	21780			9057	8800	6199	14711	6263	6730
																			15560	10832	20822	21114	15078			15364	8822	8587	14334	14706	21509
																			16640	10057	21402	17029	11819			10338	7113	10264	23627	7135	13249
																			20512	8544	15267	24837	14081			14354	8640	6572	15184	13244	8851
																			16595	12024	14440	17354	13762			16689	15559	6147	14271	15051	8277
																			21722	17077	16737	19119	13234			8674	14695	10511	13381	12775	9027
																			15716	11656	12897	18692	14287			14953	11880	8968	14270	12059	6470
																			18210	11209	15321	24841	15024			10386	23143	8060	9547	11095	14046
																			21997	11981	19312	8495	13236			12083	13339	6528	10274	12987	17538
																			10342	12462	13005	17526	16410			21849	15469	6711	13637	10219	17217
																			20127	13511	19329		13608			7934	9806	5778	16239	11507	16731
																			21240		12885		12420			8508	9722	5304	14680	13399	12779
																			23744		17857		19642			9808	8616	5622	17575	9126	11469
																			16181		17849		14216			7100	8802	13383	18543	13149	13869
																					10962					16334	5448	5421	14930	11718	16179
																					12993					9034	5420	6256	13129	9755	11263
																										14158	14418	5430	12220	8202	11162
																										7049	13274	18144	11431	14427	16865
																										14335	14680	6093	6750	16575	14047
																										12234	11628	6470	15915	7945	14414
																										13501	24246	15133	8859	17922	14712
																										8332	7000	7847	14885	10570	9906
																										9816	8635	10339	6503	14444	9962
																										11579	10714	6148	10376	7483	7933
																										11457	12984	10554	13696	5635	8247
																										11641	6783	8816	8655	11460	10745
																										17293	15147	9883	10141	11499	12135
																										10862	7153	8768	10842	11240	7883
																										10150	7995	7840	14098	9176	8225
																										9304	15994	11665	10639	9128	10737
																										20769	13920	9562	9520	13456	12781
																										13119	8810	10120	19448	10485	9818
																										21002	8921	9388	15572	13776	9177
																										14054	14216	9124	10880	12940	6618
																										18051	16624	7583	9280	17314	9654
																										10825	7992	10206	6319	13219	7117
																										15593	9800	6728	12392	18783	8546
																										20195	5077	8291	5404	17073	12280
																										7761	14881	6718	6336	16935	6398
																										23729	16243	6419	17901	7817	16515
																										32825	11799	25527	13114	15787	8727
																										6881	9709	6339	10566	13630	7590
																										18220	9601	7096	15663	11754	11944
																										32290	7487	8097	9795
																										12229	7165	7136	9197
																										16933	13933	5741	10067
																										8444	5455	8762	8459
																										13672	19918	9710	15099
																										11359	10344	13038	13161
																										14484	9558	10892	12790
																										7778	6629	11332	13106
																										15891			15969
																										18814			10393
																										12277			18887
																										10913			12077
																										11685			19183
																										19073			18539
																										13457			9603
																										13067			9701
																										28090			12976
																										10317			9671
																										12635			12298

## Sheet: Figure 6
Fig. 6b			Fig. 6f			Fig. 6g			Fig. 6h							Fig. 6i								Fig. 6j
HA	HA-RanBP2 NT		HA	HA-RanBP2 NT		HA	HA-RanBP2 NT		cytoplasm
20.87	63.265		87	679		1	1
22.857	52.336		129	400		1	2
26.496	48.958		91	309		1	6
			132	395		1	6
			82	546		1	6
						1	9
						1	3
						1	13
						1	12
						1	1
						1	2
						1	29
						1	11
						2	5
						3	24
						1	21
						1	6
						2	5
						3	7
						1	4
						1	7
						1	2
						2	3
						1	15
						2	11
						1	2
						1	8
						1	25
						4	11
						2	12
						1	8
						1	29
						3	5
						2	12
						4	15		nucleus
						2	39
						1	28
						2	4
						1	2
						4	6
						2	6
						2	14
						2	45
						2	10
						1	12
						1	16
						1	10
						2	2
						7	4
						2	2
						2	3
						1	9
						3	2
						3	4
						1	30
						2	16
						3	9
						1	3
						1	3
						1	12
						1	5
						3	6
						2	2
						3	5
						1	12
						2	4
						7	4
						2	4
						3	2
						1	6
						1	3
						2	1
						1	3
						1	3
						2	10
						2	20
						2	3
						4	3
						3	3
						2	10
						1	18
						1	8
						1	9
						1	48
						2	32
						2	2
						1	7
						2	6
						1	2
						1	7
						2	3
						1	7
						3	6
						1	18
						1	2
						1	7
						6	17
						2	3
						3	5
						1	6
						2	2
						1	2
						2	2
						4	3
						1	10
						2	9
						1	11
						4	12
						1	21
						2	14
						1	5
						1	17
						2	2
						7	7
						3	7
						1	2
						1	2
						1	8
						1	12
						1	2
						1	1
						1	4
						1	6
						1	4
						2	9
						1	5
						1	1
						2	12
						1	6
						1	4
						1	2
						1	4
						1	2
						1	8
						2	5
						2	2
						1	2
						2	6
						1	24
						1	13
						1	15
						1	9
						1	2
						1	3
						1	8
						1	14
						1	1
						1	2
						1	1
						1	24
						1	17
						2	2
						2	3
						2	2
						1	2
						1	2
						2	7
						1	12
						2	4
						2	2
						1	2
						4	16
						3	17
						1	7
						2	3
						2	11
						2	2
						2	18
						2	5
						1	3
						1	8
						1	6
						1	2
						1	6
						1	2
						1	8
						1	14
						1	12
						2	7
						2	25
						2	2
						1	2
						4	4
						1	4
						6	13
						2	5
						2	15
						2	7
						2	5
						3	2
						1	5
						1	23
						1	21
						3	2
						1	2
						1	18
						1	2
						1	6
						1	4
						1	3
						1	18
						4	5
						1	14
						2	7
						2	10
						5	6
						1	2
						2	49
						2	4
						1	4
						1	9
						2	3
						1	6
						1	2
						2	6
						5	12
						1	3
						1	26
						1	23
						2	12
						3	9
						1	8
						1	4
						1	9
						1	6
						1	3
						1	7
						5	19
						3	8
						3	8
						1	7
						1	2
						1	2
						1	4
						1	11
						1	7
						1	4
						1	5
						1	6
						1	6
						2	6
						3	12
						3	6
						4	5
						7	4
						3	4
						1	13
						1	10
						2	28
						1	3
						3	2
						1	3
						1	4
						2	5
						1	2
						2	3
						1	4
						1	1
						1	7
						1	15
						1	5
						2	3
						2	3
						2	7
						2	5
						1	5
						2	25
						1	6
						1	2
						1	7
						3	2
						1	42
						1	4
						3	4
						1	20
						2	9
						1	3
						2	3
						1	9
						1
						1
						1
						1
						1
						1
						1
						2
						4
						5
						2
						1
						1
						1
						1
						2
						3
						4
						2
						1
						1
						2
						1
						1

## Sheet: Figure 7
		Fig. 7a							Fig. 7b						Supplementary Fig. 7d					Supplementary Fig. 7e						Fig. 7f				Fig.7h			Fig. 7i			Fig. 7j			Fig. 7m
																mScarlet-ER	Climp63	RanBP2			mScarlet-ER	Climp63	RanBP2							Control siRNA	Climp63 siRNA		Control siRNA	Climp63 siRNA		Control siRNA	Climp63 siRNA		Control siRNA	Climp63 siRNA
															0	251	61	172		0	97	29	0							9.848	48.276		0.010233	0.021396		0.012149	0.018468		27454	27491
															1	251	60.612	170.836		1	97.995	29.002	0							12.821	60.417		0.07349	0.211168		0.013398	0.018899		23292	28463
															2	251	61.067	170.326		2	98.995	29.005	0							16	44.776		0.084653	0.010233		0.01244	0.022394		21548	25738
															3	251	62.241	170.437		3	99.993	29.007	0										0.041861	0.685598		0.0135	0.01838		17075	22914
															4	251	62.962	170.582		4	100.991	30	0										0.010233	0.136748		0.014435	0.021246		21545	31515
															5	251	63.668	170.692		5	100.988	30	0										0.010233	0.041861		0.013592	0.021819		25755	24190
															6	251	64.202	170.517		6	100.986	30.014	0										0.031629	0.063257		0.010956	0.019218		21797	28226
															7	251	64.736	170.736		7	101	29.032	0										0.094886	0.010233		0.011484	0.021512		22328	19946
															8	251	65.27	170.895		8	101	30.019	0										0.010233	0.053025		0.014607	0.022986		26790	17013
															9	251	65.803	170.657		9	101.021	30.021	0										0.031629	0.231634		0.016037	0.019313		20327	25683
															10	251	66.555	170.43		10	103	31.046	0										0.010233	0.07349		0.013799	0.019243		30149	23832
															11	251	68.011	170.628		11	103	31.051	0										0.010233	0.041861		0.014018	0.020801		20157	30920
															12	251	69.528	170		12	103.972	32.056	0										0.010233	0.105119		0.015205	0.020584		19746	32095
															13	251	71.951	169.954		13	105	32.06	0										0.041861	0.021396		0.011589	0.020092		22435	25043
															14	251	74.324	169.053		14	105	32.065	0										0.105119	0.063257		0.01185	0.018765		19560	26151
															15	251	78.315	169		15	105	33.069	0										0.136748	0.010233		0.014886	0.024935		22211	27032
															16	251	82.536	169.21		16	106	34.074	0										0.010233	0.126515		0.027582	0.021123		25075	28519
															17	251	86.757	169.598		17	107	35.079	0										0.010233	0.021396		0.029961	0.02675		28771	19318
															18	251	91.571	169.394		18	107.042	37.083	0										0.041861	0.07349		0.026827	0.02611		20370	25198
															19	251	97.036	169.375		19	108	38.088	0										0.031629	0.136748		0.021621	0.026514		23854	31155
															20	251	101.658	169.326		20	109	40.093	0										0.126515	0.094886		0.029901	0.025936		23215	21772
															21	251	105.587	169.151		21	109	41.097	0										0.32652	0.010233		0.026428	0.025584		23732	23789
															22	251	109.323	169.539		22	109	43.102	0										0.147911	0.084653		0.024476	0.024304		33738	24650
															23	251	113.156	169.538		23	110.053	44.16	0										0.07349	0.053025		0.025528	0.024034		25051	24813
															24	251	116.465	168.152		24	110.056	46.111	0										0.010233	0.306054		0.027642	0.021099		30213	24306
															25	251	118.776	166.986		25	110.058	47.116	0										0.010233	0.031629		0.02864	0.019426		23345	26111
															26	251	121.687	167.003		26	111.06	49.12	0										0.031629	0.021396		0.021515	0.020463		29540	21296
															27	251	124.598	164.332		27	112	49.125	0										0.116282	0.622341		0.022635	0.020607		28845	21050
															28	251	127.509	162.377		28	112	50.13	0										0.021396	0.041861		0.028543	0.021137		21029	25622
															29	251	130.164	160.602		29	112	52.134	0										0.084653	0.094886		0.028178	0.021639		33642	28391
															30	251	132.032	158.035		30	112	54.139	0										0.179539	0.010233		0.028124	0.021517		32550	32305
															31	251	133.633	155.846		31	112	55.144	0										0.031629	0.094886		0.025094	0.018954		30622	29194
															32	251	134.526	153.793		32	112	56.148	0										0.105119	0.136748		0.026001	0.015155		26895	29384
															33	251	134.946	150.93		33	112	59.076	0										0.053025	0.116282		0.029464	0.021694		25120	21226
															34	251	135.555	148.119		34	112	59.079	0										0.031629	0.021396		0.026704	0.019152		29756	27934
															35	251.264	134.66	145.887		35	112	60.162	0										0.021396	0.053025		0.02708	0.017194		28889	25012
															36	252	133.103	143.469		36	112	62	0										0.07349	0.021396		0.026163	0.020306		28795	24690
															37	252.108	131.447	140.101		37	112	63	0										0.094886	0.32652		0.027058	0.021832		33269	24912
															38	253	128.973	138.162		38	112	65	0										0.094886	0.021396		0.028913	0.018306		35276	19903
															39	253	126.636	134.871		39	112	67	0										0.010233	0.053025		0.025211	0.018372		23334	24703
															40	253.873	124.55	132.202		40	111	67	0										0.063257	0.07349		0.02659	0.019906		20570	22065
															41	254.069	121.668	128.787		41	110	68	0										0.021396	0.094886		0.027007	0.017725		23343	21328
															42	254.501	118.962	125.962		42	110	68	0										0.041861	0.147911		0.024508	0.024346		25729	20798
															43	254.31	116.342	123.342		43	109.1	70.801	0										0.136748	0.010233		0.023311	0.016976		29674	21208
															44	253.956	113.722	120.162		44	108.102	70.796	0										0.010233	0.600945		0.024936	0.020966		25698	31715
															45	253.534	111.102	117.102		45	107	70.792	0										0.179539	0.105119		0.024932	0.017884		27111	29316
															46	252.741	108.424	114.482		46	106	71.787	0										0.168376	0.010233		0.020927	0.01517		29212	25403
															47	250.373	105.695	111.699		47	105	71.782	0										0.306054	0.031629		0.02245	0.023053		30584	27195
															48	246.995	103.596	108.995		48	104	71.778	0										0.031629	0.084653		0.022323	0.023414		18360	23794
															49	243.642	101.623	105.437		49	102	72.66	0										0.07349	0.031629		0.02351	0.021251		18547	24650
															50	241.318	99.003	101.911		50	101	72.653	0										0.737693	0.041861		0.022436	0.021179		31365	28894
															51	238.178	96.393	98.369		51	100	72.646	0										0.031629	0.07349		0.022961	0.018676		21646	33671
															52	235.946	94.71	94.827		52	97.241	72.639	0										0.07349	0.063257		0.023056	0.017818		21374	26861
															53	234.204	92.633	90.918		53	98	73.632	0										0.031629	0.010233		0.023295	0.016894		26051	26266
															54	232.442	90.482	86.956		54	97	74.5	0										0.32652	0.041861		0.022277	0.016328		25834	28547
															55	231.543	88.951	83.202		55	95	74.363	0										0.65397	1.107		0.02448	0.017038		34484	27934
															56	231.736	88.264	80.283		56	94	72.352	0										0.041861	0.116282		0.023592	0.017264		22907	28466
															57	232.124	87.876	77.663		57	90.868	70.472	0										0.389777	0.041861		0.023946	0.018848		30629	23044
															58	232.751	87.727	74.577		58	89.731	68.329	0										0.07349	0.063257		0.023736	0.024801		23250	21005
															59	233.839	88.388	71.423		59	88.727	67.454	0										0.053025	0.031629		0.023954	0.020838		20071	25483
															60	234.378	89.31	68.583		60	88.722	65.306	0										0.041861	0.031629		0.023386	0.023366		20065	22795
															61	235.428	90.232	65.86		61	87.718	64.294	0										0.021396	0.021396		0.02899	0.022517		20272	21737
															62	235.921	91.516	63.563		62	87.713	62.426	0										0.021396	0.105119		0.028745	0.023727		28766	22427
															63	235.837	94.226	60.943		63	87.854	59.562	0										0.063257	0.041861		0.02473	0.026029		22615	27749
															64	235.005	96.992	58.323		64	87.852	57.556	0										0.32652	0.021396		0.032618	0.020275		23653	27268
															65	235.248	99.776	55.704		65	87.85	55.549	0										0.084653	0.253029		0.034182	0.018802		24334	26029
															66	234.257	102.201	54.444		66	88	54.694	0										0.084653	0.010233		0.027484	0.025139		23809	19627
															67	233.238	105.294	52.468		67	88	53.69	0										0.358148	0.041861		0.026925	0.020644		20751	18509
															68	231.631	108.447	50.652		68	88	52.685	0										0.094886	0.031629		0.027678	0.020887		24511	26745
															69	230.394	111.601	48.83		69	88	50.681	0										0.337683	0.179539		0.029655	0.020401		31414	27033
															70	228.415	114.675	47.212		70	89	47.676	0										0.053025	0.010233		0.02872	0.016102		33919	21760
															71	226.1	117.657	45.235		71	89	45.507	0										0.010233	0.053025		0.028525	0.017652		26314	20166
															72	224.236	120.116	43.31		72	87	43.667	0										0.041861	0.021396		0.029743	0.024443		27340	21200
															73	221.825	123.509	40.45		73	87	42.662	0										0.116282	0.168376		0.027907	0.015965		24311	21096
															74	218.509	127.645	36.908		74	87	40.829	0										0.347916	0.136748		0.030579	0.02216		27868	23890
															75	216.683	131.55	33.477		75	86	40.653	0										0.105119	0.07349		0.027215	0.02053		27346	19321
															76	213.852	135.178	30.353		76	85	39.648	0										0.053025	0.010233		0.027952	0.017968		26109	27403
															77	211.927	137.943	27.281		77	85	39.644	0										0.021396	0.063257		0.033259	0.018057		25231	21756
															78	210.744	139.806	26.097		78	84	38.819	0										0.010233	0.126515		0.029417	0.022924		35763	19131
															79	209.677	141.65	24.897		79	83	38.817	0										0.07349	0.179539		0.02729	0.018132		26251	25965
															80	207.901	142.747	22.734		80	82	39	0										0.084653	0.812113		0.02678	0.022986		23452	29802
															81	207.65	143	21.332		81	82	39	0										0.021396	0.053025		0.031341	0.021458		23221	24351
															82	207.302	143	19.819		82	82	38	0										0.010233	0.063257		0.02682	0.022198		24163	29775
															83	206.623	142.674	18.488		83	83	37	0										0.010233	1.63446		0.024565	0.028342		24792	18662
															84	205.509	141.187	17.738		84	83	37	0										0.021396	0.031629		0.021326	0.02236		28489	28253
															85	204.264	140.005	17.008		85	83	37	0										0.063257	0.105119		0.027683	0.029076		22696	20565
															86	203.479	139.065	16.62		86	83	37	0										0.189772	0.053025		0.021274	0.018623		22464	28633
															87	202.091	136.787	16.186		87	83	37	0										0.063257	0.041861		0.025841	0.02487		24905	27449
															88	200.949	134.757	15.981		88	84	37	0										0.084653	0.32652		0.025821	0.019793		25507	32005
															89	198.983	132.914	15.436		89	84	37	0										0.021396	0.105119		0.026172	0.024691		24266	33332
															90	197.87	131.07	15.002		90	83.792	37	0										0.010233	0.010233		0.031109	0.023223		30934	26436
															91	195.981	129.19	15		91	84.789	36	0										0.337683	0.084653		0.023308	0.0201		29927	29909
															92	194.801	127.147	14.191		92	86.787	35	0										0.041861	0.126515		0.027032	0.021639		28993	17816
															93	193.83	125.442	14.026		93	87	35	0										0.147911	0.274425		0.026074	0.018575		25061	27526
															94	193.151	122.874	13.348		94	88.218	34	0										0.189772	0.041861		0.020306	0.018777		27065	21113
															95	191.396	120.852	12.353		95	89.78	33	0										0.442802	0.147911		0.023604	0.019892		27308	21363
															96	189.792	118.642	11.765		96	90.556	32	0										0.031629	0.47443		0.017711	0.024181		21159	26487
															97	188.695	116.814	11.232		97	90.775	32	0										0.021396	0.021396		0.017396	0.022104		23745	28082
															98	187.094	115.321	10.736		98	91.773	31	0										0.010233	0.063257		0.021789	0.023009		22796	30601
															99	185.493	113.588	10.59		99	92.771	31	0										0.105119	0.010233		0.026229	0.021693		26585	20653
															100	184.075	112.447	10.445		100	92.769	30	0										0.010233	0.041861		0.021011	0.020043		28206	22939
															101	183.291	111.097	10.097		101	94	30	0										0.041861	0.031629		0.027931	0.021258		30039	18410
															102	181.701	110.536	9.563		102	95	30	0										0.748856	0.179539		0.020605	0.018528		26660	21919
															103	180.109	109.081	9.03		103	96	30	0										0.094886	0.041861		0.019838	0.023363		31762	22029
															104	179.039	107.625	8.863		104	96.759	31	0										0.274425	0.116282		0.017696	0.021071		29723	30599
															105	177.132	105.975	8.717		105	98.757	31	0										0.07349	0.041861		0.021832	0.017952		39692	19204
															106	175.857	104.714	8.612		106	99.755	31	0										0.021396	0.010233		0.016273	0.018642		39193	23362
															107	174.79	101.987	8.386		107	100.752	32	0										0.179539	0.021396		0.016734	0.020265		25662	19369
															108	173.722	98.687	7.955		108	102.75	34	0										0.041861	0.168376		0.01494	0.0193		22076	26831
															109	173.442	95.868	7.987		109	106	35	0										0.632574	0.021396		0.016999	0.018805		26806	21957
															110	173.807	92.967	7.294		110	107.745	36	0										0.021396	0.021396		0.018008	0.017859		21717	21881
															111	173.844	89.326	6.76		111	109.743	37	0										0.053025	0.211168		0.014508	0.016438		22186	21806
															112	173.943	84.889	6.226		112	112	38	0										0.294891	0.063257		0.018015	0.022793		25556	20453
															113	174.72	81.358	5.693		113	115	41	0										0.527455	0.063257		0.017554	0.017036		28131	22742
															114	175.811	79.07	5.159		114	117.736	43	0										0.126515	0.211168		0.016336	0.017922		20832	25809
															115	177.283	77.608	4.618		115	119	44	0										0.031629	0.063257		0.015594	0.022306		24519	30844
															116	178.96	75.225	3.157		116	123	46.269	0										0.179539	0.041861		0.018967	0.017255		29842	22204
															117	180.267	74.558	3.06		117	125	49	0										0.053025	0.063257		0.016035	0.019607		29029	21549
															118	181.577	74.801	2.224		118	128	52	0										0.65397	0.147911		0.015634	0.017952		28023	28820
															119	183.642	76.585	1.491		119	131	55	0										0.021396	0.041861		0.015728	0.024856		26598	29189
															120	185.554	78.817	1.219		120	133	58	0										0.116282	0.031629		0.027333	0.024468		29455	29809
															121	188.013	81.049	0.458		121	135	62.28	0										0.021396	0.158143		0.026499	0.018352		29248	31825
															122	190.633	84.097	0		122	135.282	65.282	0										0.158143	0.010233		0.025581	0.017478		24210	29775
															123	192.868	87.925	0		123	136.285	69.285	0										0.021396	0.116282		0.026968	0.021407		37629	31324
															124	195.31	92.488	0		124	138	73.574	0										0.453034	0.136748		0.025052	0.020954		24753	35137
															125	199.24	96.951	0		125	139	76.579	0										0.021396	0.021396		0.024466	0.015802		29168	17531
															126	203.321	101.566	0		126	139.292	81.292	0										0.179539	0.126515		0.023995	0.021773		27444	27222
															127	208.151	107.297	0		127	139.588	85.588	0										0.010233	0.094886		0.02568	0.01835		26995	31884
															128	212.346	113.335	0		128	139.593	88.593	0										0.031629	0.07349		0.029464	0.021364		23088	25408
															129	217.798	117.94	0		129	138.597	92.597	0										0.021396	0.284658		0.024039	0.015597		27266	28258
															130	223.182	123.64	0		130	138.602	95.602	0										0.158143	0.116282		0.025984	0.018218		28016	23647
															131	227.09	129.456	0		131	138.606	98.606	0										0.126515	0.063257		0.025996	0.020318		27115	20601
															132	231.431	134.431	0		132	137.611	101.611	0										0.010233	0.031629		0.026675	0.017151		25315	33310
															133	235.679	138.907	0		133	136.616	103.616	0										0.010233	0.021396		0.021679	0.020991		27683	21878
															134	238.547	141.536	0		134	135.31	104.62	0										0.021396	0.041861		0.02673	0.019688		26420	17810
															135	240.245	142.846	0		135	134.625	106.312	0										0.442802	0.021396		0.022525	0.020194		27154	21609
															136	241.865	144.156	0		136	133.63	106.63	0										0.031629	0.010233		0.022879	0.019563		23390	23087
															137	243.11	145	0		137	132	107.317	0										0.010233	0.041861		0.023756	0.018032		31147	28075
															138	243.477	144.574	0		138	131.319	107.319	0										0.010233	0.041861		0.023453	0.020679		22970	29487
															139	243.585	142.602	0		139	130.644	107.322	0										0.158143	0.041861		0.0214	0.018927		16830	23873
															140	242.17	139.811	0		140	129.648	106	0										0.200005	0.041861		0.025242	0.023748		22719	34543
															141	239.792	136.353	0		141	128.326	104	0										0.010233	0.07349		0.024568	0.018018		24630	26082
															142	237.531	132.283	0		142	127.329	103	0										0.031629	0.211168		0.023203	0.020822		27824	22251
															143	235.542	127.385	0		143	126	100	0										0.253029	0.021396		0.02343	0.021353		24123	19156
															144	233.553	122.308	0		144	125.333	96	0										0.506059	0.031629		0.024601	0.020814		24553	20227
															145	231.563	117.391	0		145	123.671	92	0										0.021396	0.442802		0.027186	0.023415		21347	27442
															146	228.987	112.786	0		146	122.676	88	0										0.294891	0.041861		0.028098	0.019752		24576	22464
															147	226.585	108.482	0		147	120.681	83	0										0.063257	0.07349		0.019391	0.020081		20978	17123
															148	224.596	105.151	0		148	119.685	78	0										0.094886	0.010233		0.022808	0.024728		20172	29564
															149	222.547	103.127	0		149	117.69	73	0										0.021396	0.105119		0.030652	0.023025		23894	19995
															150	220.403	101.892	0		150	115.694	68	0										0.021396	0.211168		0.020541	0.018189		22233	23726
															151	218.04	101.065	0		151	113.699	64	0										0.094886	0.010233		0.024274	0.02419		23442	19177
															152	215.636	101.871	0		152	112.352	61	0										0.041861	0.07349		0.021425	0.017057		24077	19495
															153	214.42	102.501	0		153	110.354	57	0										0.47443	0.041861		0.023565	0.024297		27205	17693
															154	213.208	103.132	0		154	108.356	54	0										0.094886	0.021396		0.02338	0.020359		22648	22488
															155	213.763	103.906	0		155	107.359	51	0										0.041861	0.579549		0.025847	0.022047		21625	25630
															156	213.588	105.306	0		156	105	49	0										0.084653	0.031629		0.024915	0.030401		24735	22091
															157	213.296	105.979	0		157	104.363	47	0										0.031629	0.031629		0.024399	0.019794		18669	17687
															158	212.891	106.655	0		158	103.366	45	1										0.168376	0.010233		0.02214	0.020331		18772	20506
															159	212.714	106.714	0		159	102.736	44	2										0.063257	0.010233		0.033137	0.023493		22396	22015
															160	212.321	106.321	0		160	102.741	42	8										0.041861	0.168376		0.025261	0.018319		26754	17167
															161	212.057	105.642	0		161	102.745	41	8										0.242797	0.041861		0.024238	0.020887		19620	19644
															162	211.962	104.625	0		162	102.75	40	10										0.031629	1.01212		0.023168	0.021048		29851	19885
															163	211.275	103.024	0		163	102.755	39	19										0.010233	0.105119		0.026861	0.020215		26604	22178
															164	211.129	101.423	0		164	103.759	37	19										0.021396	0.021396		0.022327	0.022069		26963	23278
															165	211.027	99.775	0		165	104.764	37	21										0.010233	0.263262		0.018383	0.024367		18423	23871
															166	211.28	97.331	0		166	106.384	36.384	25										0.041861	0.126515		0.026188	0.019888		18334	31925
															167	212.287	94.639	0		167	107.387	36.387	28.7731										0.158143	0.516292		0.024282	0.023053		26701	27187
															168	212.962	92.604	0		168	107.389	36.389	32.1667										0.484663	0.432569		0.024499	0.02053		21470	25865
															169	214.383	90.226	0		169	107.782	37	33.7384										0.464197	0.021396		0.020752	0.023137		22935	22506
															170	215.935	88.561	0		170	108.394	37	38.3935										0.021396	0.031629		0.026259	0.023991		30360	24068
															171	217.488	88.508	0		171	108.792	37.396	40.1875										0.031629	0.189772		0.019313	0.020717		24751	20629
															172	218.907	87.65	0		172	108.796	37.398	42										0.07349	0.010233		0.02807	0.020404		26234	21228
															173	220.522	87.296	0		173	110.801	38	44										0.126515	0.010233		0.01824	0.017721		26861	26223
															174	221.609	88.073	0		174	111.806	38	44										0.337683	0.041861		0.022716	0.0202		24219	23763
															175	222.453	88.528	0		175	112.81	38	44										0.041861	0.010233		0.026386	0.019733		23297	25228
															176	222.695	88.625	0		176	113.815	39.407	46.4444										0.084653	0.07349		0.022113	0.023278		30436	23003
															177	222.889	89.517	0		177	114.41	40	46.4583										0.105119	0.031629		0.020126	0.025326		25087	22454
															178	223.094	91.178	0		178	115.412	41	49.6481										0.559084	0.094886		0.026045	0.020027		21932	31455
															179	222.407	91.954	0		179	116.243	41.414	49.6574										0.242797	0.041861		0.022743	0.023559		25906	31934
															180	220.806	92.73	0		180	117.833	43.417	46.5										0.136748	0.053025		0.019117	0.021396		20152	26822
															181	218.316	93.507	0		181	119.419	45.419	46.5139										0.116282	0.031629		0.017728	0.024228		23326	19709
															182	216.881	94.283	0		182	120.843	46.421	49.6852										0.136748	0.084653		0.018437	0.025762		25098	28714
															183	213.582	95.039	0		183	122.847	48.424	49.6944										0.126515	0.084653		0.021726	0.024541		24978	28017
															184	210.367	95.058	0		184	123.852	49.426	51.7037										0.221401	0.041861		0.021999	0.021966		24030	25745
															185	207.56	95.073	0		185	124.428	51.428	51.713										0.179539	0.812113		0.020022	0.024701		21532	26486
															186	204.35	94.733	0		186	126.431	53.431	49.7222										0.07349	0.105119		0.019208	0.02466		22218	20868
															187	200.668	93.434	0		187	128.433	55.433	49.7315										0.07349	0.010233		0.021681	0.023642		24717	19044
															188	196.752	91.048	0		188	131.435	58.435	48.8704										0.07349	0.021396		0.021777	0.026222		26502	21040
															189	193.453	88.679	0		189	133.875	62	48.875										0.105119	0.40094		0.022037	0.023537		21688	19505
															190	190.191	86.154	0		190	134.88	66	48.8796										0.07349	0.021396		0.019523	0.022459		17467	26316
															191	186.915	82.854	0		191	137.884	68.442	46.6528										0.126515	0.021396		0.022335	0.015061		25486	24802
															192	184.028	79.555	0		192	139.889	71.889	45.7778										0.179539	0.063257		0.019603	0.014335		25089	22840
															193	181.259	76.256	0		193	141.894	74.894	42										0.105119	0.010233		0.019815	0.014998		29130	44785
															194	178.493	72.957	0		194	143.898	78.898	42										0.200005	0.031629		0.024359	0.015596		27700	18137
															195	175.728	70.415	0		195	145.354	82.903	40.3542										0.917232	0.116282		0.020326	0.014221		24542	24010
															196	172.962	67.334	0		196	146.361	85.907	40.3611										0.105119	0.105119		0.022421	0.015619		23281	22555
															197	170.197	64.059	0		197	147.368	88.912	35.8241										0.189772	0.031629		0.021659	0.013351		27728	25784
															198	167.431	61.205	0		198	149.375	91.917	30.4583										0.242797	0.063257		0.022575	0.023208		22059	17087
															199	165.244	58.434	0		199	151.382	95.921	26.3819										0.168376	0.021396		0.025246	0.026088		24656	19533
															200	163.267	56.523	0		200	152.389	98.926	23.3889										0.147911	0.084653		0.02041	0.019179		21399	26618
															201	161.439	55.439	0		201	153.861	101.931	21										0.116282	0.031629		0.021397	0.025354		19011	23390
															202	160.194	54.069	0		202	155.806	104.935	19										0.07349	0.031629		0.022013	0.018589		21190	17317
															203	159.633	53.321	0		203	156.41	107.94	14										0.010233	0.126515		0.026437	0.024968		28016	28788
															204	159.127	52.488	0		204	157.417	110.944	8										0.506059	0.294891		0.018386	0.02473		21242	24728
															205	158.593	52.73	0		205	159.847	113.949	1.5255										0.031629	0.041861		0.020763	0.022113		22702	17789
															206	158.918	53.871	0		206	160.431	115.431	0										0.094886	0.010233		0.025939	0.023798		22892	20450
															207	159.345	54.153	0		207	161.438	116.958	0										0.094886	0.041861		0.046836	0.020971		19837	29634
															208	159.733	55.199	0		208	163.444	118.963	0										0.211168	0.126515		0.023182	0.020449		19163	22164
															209	160.825	56.947	0		209	163.419	120.451	0										0.084653	0.021396		0.020096	0.022793		21417	19800
															210	162.094	58.317	0		210	163.431	121.944	0										0.063257	0.021396		0.026052	0.021924		37826	26454
															211	163.352	59.693	0		211	163.442	122.954	0										0.031629	0.07349		0.020565	0.019474		24561	25621
															212	164.714	61.163	0		212	163.472	124.454	0										0.031629	0.200005		0.021561	0.020662		43040	29885
															213	166.024	62.348	0		213	162.479	125.465	0										0.053025	0.200005		0.020387	0.020389		20973	29769
															214	167.096	63.413	0		214	162.486	126.972	0										0.168376	0.031629		0.0252	0.020657		24490	31607
															215	168.457	65.457	0		215	160.991	126.986	0										0.031629	0.041861		0.020307	0.016518		23991	27571
															216	169.811	66.677	0		216	159	126.5	0										0.021396	0.041861		0.021959	0.019499		26393	23409
															217	171.302	67.973	0		217	156.512	126.512	0										0.094886	0.136748		0.015024	0.016884		30444	23032
															218	173.534	70.788	0		218	154.523	126.523	0										0.084653	0.021396		0.022597	0.019718		32281	26002
															219	176.645	72.889	0		219	152.028	126.535	0										0.084653	0.07349		0.022398	0.017058		23746	27335
															220	178.117	74.976	0		220	150.528	125.546	0										0.158143	0.053025		0.019645	0.019475		25938	27630
															221	180.229	77.062	0		221	148.046	124.558	0										0.010233	0.084653		0.022361	0.016532		23124	24224
															222	183.167	79.148	0		222	145.569	122.569	0										0.253029	0.147911		0.022433	0.020781		34081	30641
															223	186.009	81.487	0		223	143.581	121.581	0										0.031629	0.031629		0.022225	0.023732		33612	26070
															224	188.896	83.377	0		224	141.593	119.593	0										0.07349	0.053025		0.023622	0.019177		25123	27667
															225	191.156	85.075	0		225	139.604	118.125	0										0.094886	0.105119		0.023868	0.01735		24182	30900
															226	193.388	86.774	0		226	136.616	116.616	0										0.421406	0.105119		0.024663	0.01703		29138	28860
															227	195.512	88.364	0		227	133.102	114.627	0										0.147911	0.021396		0.019084	0.015868		23641	27165
															228	197.356	89.674	0		228	131.111	112.639	0										0.116282	0.231634		0.020505	0.019466		23748	27929
															229	199.299	90.896	0		229	128.65	110.65	0										0.084653	0.031629		0.022198	0.01643		24534	28353
															230	202.022	91	0		230	125.662	108.662	0										0.147911	0.116282		0.024405	0.016682		23478	20398
															231	202.943	91	0		231	122.674	106.674	0										0.32652	0.294891		0.023825	0.019072		22779	29147
															232	205.554	91	0		232	120.148	104.685	0										0.063257	0.041861		0.019116	0.017409		21683	21451
															233	207.481	90.213	0		233	117.697	102.236	0										0.294891	0.07349		0.020277	0.018922		23438	22579
															234	210.127	89.54	0		234	115.167	99.708	0										0.094886	0.07349		0.022698	0.022569		25230	38692
															235	212.049	88.731	0		235	112.176	96.176	0										0.07349	0.021396		0.025286	0.014797		25126	18662
															236	213.504	87.245	0		236	108.731	93.731	0										0.116282	0.021396		0.022391	0.01459		24204	20023
															237	214.485	85.073	0		237	106.743	92.194	0										0.021396	0.126515		0.026259	0.014526		21643	19448
															238	214.642	82.453	0		238	104.755	89.653	0										0.041861	0.041861		0.020395	0.013986		22427	18679
															239	214.787	80.151	0		239	102.766	86.66	0										0.094886	0.664202		0.023018	0.014384		22224	24285
															240	214.933	78.416	0		240	101.222	83.667	0										0.063257	0.063257		0.019303	0.014725		24841	17585
															241	214.991	76.139	0		241	98.789	80.674	0										0.041861	0.116282		0.019759	0.01498		25787	14741
															242	214.288	74.051	0		242	95.681	76.681	0										0.041861	0.021396		0.022142	0.014508		33959	22371
															243	214.048	72.666	0		243	93.688	72.688	0										0.010233	0.158143		0.023823	0.013477		34175	18381
															244	213.536	69.512	0		244	91.13	70.13	0										0.105119	0.063257		0.021923	0.014336		25940	21644
															245	214.509	67.208	0		245	89.134	67.134	0										0.010233	0.105119		0.022795	0.013448		23938	16410
															246	214.806	64.976	0		246	88.139	64.139	0										0.041861	0.010233		0.025126	0.014967		30054	15483
															247	215.644	62.051	0.693		247	88.144	62.144	0										0.031629	0.231634		0.018478	0.010648		25357	16315
															248	216.712	59.771	1		248	86.574	61	0										0.031629	0.07349		0.02218	0.010818		19681	28375
															249	218.315	57.927	0.464		249	85	58.576	0										0.041861	0.07349		0.026989	0.010343		24571	16316
															250	219.811	56.561	0		250	85	56.157	0										0.105119	0.063257		0.021636	0.012899		24693	26190
															251	220.651	55.781	0		251	84.162	55.162	0										0.021396	0.07349		0.02123	0.010782		23684	20025
															252	221.679	55.811	0		252	84.583	53.167	0										0.094886	0.126515		0.021929	0.010079		28888	21073
															253	222.049	56.045	0		253	84	52.171	0										0.105119	0.358148		0.021968	0.011176		34880	19183
															254	223.116	56.733	0		254	83.412	49.588	0										0.179539	0.041861		0.0224	0.01992		38408	22180
															255	224.183	58.041	0		255	82	48.59	0										0.189772	0.010233		0.022499	0.015617		27439	28180
															256	225.251	59.353	0		256	81.593	47.593	0										0.021396	0.010233		0.020124	0.019519		28332	19900
															257	224.722	61.348	0		257	80.595	46.595	0										0.021396	0.041861		0.021846	0.016031		30114	19066
															258	224.576	63.806	0		258	80.597	45.597	0										0.116282	0.590712		0.021378	0.014199		27963	29010
															259	224.698	66.038	0		259	79.199	44.6	0										0.211168	0.053025		0.020811	0.015083		30078	17661
															260	224.844	68.946	0		260	79.602	43.398	0										0.041861	0.32652		0.022633	0.01837		24172	22692
															261	225.294	72.1	0		261	79	43	0										0.105119	0.147911		0.019902	0.015909		24449	18586
															262	225.827	74.733	0		262	78	42	0										0.041861	0.041861		0.021011	0.01688		27573	26020
															263	226.361	76.965	0		263	78	42	0										0.021396	0.094886		0.02145	0.019114		24212	21446
															264	226.895	79.197	0		264	78.611	41.222	0										0.337683	0.094886		0.02038	0.021071		26566	35579
															265	227.143	81.673	0.571		265	76.613	39.613	0										0.021396	0.053025		0.018336	0.018456		23008	22245
															266	226.962	84.66	2.572		266	75.616	38.616	0										0.031629	0.041861		0.021518	0.012869		28395	29854
															267	227.367	86.892	4.837		267	74.618	37.618	0										0.274425	0.895836		0.019436	0.013286		23924	22222
															268	226.978	89.124	8.235		268	74	36	0										0.010233	0.031629		0.019988	0.01761		33012	23227
															269	226.59	91.356	12.456		269	73	36	0										0.389777	0.200005		0.020428	0.019146		23752	24875
															270	226.202	92.693	17.571		270	71	36	0										0.094886	0.031629		0.021556	0.023096		25489	28886
															271	224.997	94.189	24.348		271	69	35	0										0.031629	0.105119		0.017791	0.016706		24549	29461
															272	223.687	95.148	32.073		272	69	35	0										0.07349	0.084653		0.022262	0.020962		31963	17682
															273	222.377	95.925	40.642		273	68	34	0										0.094886	0.231634		0.021596	0.017709		30026	33437
															274	221.067	96.847	50.054		274	66.634	33	0										0.010233	0.031629		0.021546	0.023263		26504	30480
															275	219.757	96.973	60.178		275	65.637	32	0										0.126515	0.105119		0.018925	0.019908		29051	26645
															276	218.52	96.827	70.059		276	64.639	32	0										0.041861	0.021396		0.023712	0.017217		30081	20040
															277	216.969	96.503	78.615		277	63	31	0										0.200005	0.010233		0.024413	0.018426		23312	29857
															278	215.487	95.364	86.253		278	63	30	0										0.136748	0.179539		0.024999	0.017247		18637	26025
															279	213.617	93.853	93.431		279	62.646	29	0										0.021396	0.063257		0.026303	0.019912		31551	29728
															280	211.774	91.588	101.226		280	62.648	28	0										0.010233	0.021396		0.024222			18946	20590
															281	209.93	88.762	108.18		281	62.65	26	0										0.063257	0.021396		0.025893			35101	20406
															282	208.086	84.632	114.678		282	62	25	0										0.105119	0.021396		0.025279			22107	23064
															283	205.364	82.07	121.151		283	62.655	23.655	0										0.041861	0.063257		0.021275			26581	27531
															284	203.213	78.183	125.725		284	61.315	22	0										0.010233	0.158143		0.020376			24305	16544
															285	200.213	74.73	129.992		285	60.66	21	0										0.094886	0.010233		0.022153			27835	15288
															286	197.714	71.423	134.205		286	60	20	0										0.094886	0.010233		0.020555			25819	19239
															287	195.644	68.302	136.906		287	60	19.664	0										0.041861	0.231634		0.020153			23916	29915
															288	193.24	66.024	138.302		288	59	18	0										0.010233	0.063257		0.018946			30877	29042
															289	190.598	64.181	139.474		289	59	17	0										0.010233	0.084653		0.020101			31069	21609
															290	187.445	62.668	140.065		290	58	16	0										0.147911	0.021396		0.019857			23052	19854
															291	184.544	61.747	139.798		291	58	15	0										0.010233	0.084653		0.021259			25209	18026
															292	182.313	60.547	137.698		292	57	15	0										0.021396	0.221401		0.020423			24048	29542
															293	180.108	59.93	135.426		293	55.356	15	0										0.168376	0.116282		0.02082			31981	20216
															294	177.868	58.998	133.604		294	54	14	0										0.010233	2.52006		0.017779			34644	14893
															295	176.558	58.528	129.674		295	53	14	0										0.010233	0.021396		0.020008			28625	18586
															296	175.248	58.111	124.881		296	52	14	0										0.010233	0.053025		0.02094			32629	21904
															297	173.72	57.722	120.596		297	50	14	0										0.010233	0.010233		0.018232			24723	32793
															298	172.196	56.864	115.276		298	50	14	0										0.084653	0.021396		0.018248			24225	16734
															299	170.636	55.912	109.698		299	50	13	0										0.189772	0.031629		0.019538			21771	28717
															300	168.259	55.116	103.375		300	49.694	12	0										0.021396	0.041861		0.01751			23847	26873
															301	166.307	54.34	96.679		301	49	12	0										0.094886	0.263262		0.021709			24709	20406
															302	163.776	53.17	89.984		302	49	12	0										0.084653	0.537688		0.018572			23767	16848
															303	161.472	51.472	82.849		303	49	11	0										0.179539	0.010233		0.018923			25942	21579
															304	159.774	49.775	75.113		304	50	10	0										0.579549	0.189772		0.01922				23891
															305	157.916	48.075	66.42		305	50.706	9	0										0.031629	0.010233		0.019737				20137
															306	155.296	46.377	56.923		306	51	9	0										0.126515	0.136748		0.019988
															307	152.679	44.52	47.496		307	53	8.711	0										0.664202	0.041861		0.017978
															308	150.981	42.434	37.113		308	54.713	8.713	0										0.07349	0.031629		0.019042
															309	148.491	40.348	28.368		309	55	8.715	0										0.316287	0.053025		0.018322
															310	146.585	38.261	20.208		310	56.718	9	0										0.126515	0.010233		0.019092
															311	144.887	36.666	12.548		311	56.72	9	0										0.221401	0.010233		0.020071
															312	143.089	35.089	6.741		312	57.722	9	0										0.32652	0.116282		0.018044
															313	141.003	33.536	2.15		313	58.725	9	0										0.063257	0.031629		0.019001
															314	139.372	32.827	0.068		314	58.454	9.727	0										0.010233	2.31913		0.022602
															315	138.472	32.043	0		315	59.458	10.729	0										0.189772	0.07349
															316	137.695	31.342	0		316	60.463	11.731	0										0.031629	0.021396
															317	137.1	31.14	0		317	61.468	12.734	0										0.063257	0.053025
															318	136.776	31.286	0		318	61.472	14.472	0										0.094886	0.041861
															319	136.378	31.455	0		319	61.477	15.738	0										0.07349	0.021396
															320	135.79	31.372	0		320	62.481	17.481	0										0.010233	0.041861
															321	137.224	32.038	0		321	63.486	18.486	0										0.316287	0.063257
															322	138.679	32.733	0		322	64.491	19.745	0										0.484663	0.053025
															323	140.043	34.148	0		323	65.495	21.748	0										0.010233	0.063257
															324	142.264	35.749	0		324	67.25	22.75	0										0.021396	0.094886
															325	144.496	37.264	0		325	68.257	23.752	0										0.010233	0.063257
															326	146.485	39.177	0		326	69.509	23.755	0										0.010233	0.748856
															327	148.914	42.027	0		327	70.757	25.271	0										0.063257	0.053025
															328	151.464	46.486	0		328	73.278	25.519	0										0.168376	0.041861
															329	153.453	51.103	0		329	75.285	26.523	0										0.136748	0.136748
															330	155.442	55.884	0		330	76.292	26.528	0										0.07349	0.010233
															331	157.431	59.929	0		331	76.299	26.532	0										0.105119	0.105119
															332	159.42	64.027	0		332	76.306	27.537	0										0.021396	0.053025
															333	161.41	68.79	0		333	75.542	28.542	0										0.031629	0.274425
															334	162.829	73.12	0		334	74.546	29.546	0										0.126515	0.126515
															335	163.547	76.749	0		335	74.551	29.551	0										0.053025	0.041861
															336	164.226	81.075	0		336	74.556	30.556	0										0.189772	0.031629
															337	164.906	84.93	0		337	73.56	31.34	0										0.316287	0.021396
															338	165.665	88.218	0		338	73.782	31.347	0										0.010233	0.136748
															339	165.552	89.949	0		339	74.569	31.354	0										0.041861	0.053025
															340	165.078	90.919	0		340	73.574	31.361	0										0.189772	0.021396
															341	164.278	91.889	0		341	73.579	29.579	0										0.07349	0.031629
															342	163.768	92.86	0		342	73.583	28.583	0										0.105119	0.263262
															343	162.579	93.321	0		343	72	28.588	0										0.010233	0.07349
															344	160.866	91.949	0		344	72	29.389	0										0.07349	0.021396
															345	159.246	89.765	0		345	71	28.597	0										0.010233	0.084653
															346	157.156	87.582	0		346	71	27.602	0										0.041861	0.084653
															347	154.47	85.399	0		347	71	26.803	0										0.021396	0.126515
															348	151.911	81.62	0		348	70.806	26.611	0										0.147911	0.263262
															349	149.437	77.981	0		349	70.808	26.616	0										0.063257	0.010233
															350	146.321	73.523	0		350	70.81	26.62	0										0.021396	0.063257
															351	143.028	68.175	0		351	70.812	26.625	0										0.07349	0.021396
															352	139.347	61.735	0		352	71.815	26.63	0										0.010233	0.07349
															353	135.725	55.283	0		353	72.634	26.817	0										0.031629	0.126515
															354	131.407	49.275	0		354	73.639	26.819	0										0.094886	0.010233
															355	127.089	43.259	0		355	73.822	26.822	0										0.031629	0.221401
															356	122.949	37.415	0		356	75	27	0										0.010233	0.053025
															357	119.019	32.28	0		357	75	27.826	0										0.010233	0.053025
															358	115.073	27.18	0		358	75	27.829	0										0.084653	0.136748
															359	110.221	22.817	0		359	75.831	29.831	0										0.041861	0.084653
															360	105.997	19.127	0		360	75.833	31.833	0										0.200005	0.010233
															361	101.61	16.199	0		361	76	32.836	0										0.084653	0.041861
															362	97.876	13.936	0		362	76	34	0										0.063257	0.010233
															363	94.334	11.92	0		363	76	35	0										0.294891	0.084653
															364	91.34	10.717	0		364	76	36.843	0										0.021396	0.021396
															365	88.72	9.86	0		365	76	37	0										0.021396	0.053025
															366	86.55	8.573	0		366	76	38	0										0.010233	0.094886
															367	85.24	7.547	0		367	76	39	0										0.031629	0.379544
															368	83.93	5.93	0		368	76	40.852	0										0.274425	0.010233
															369	82.62	4.844	0		369	76	42	0										0.041861	0.010233
															370	81.466	3.922	0		370	75	43	0										0.389777	0.021396
															371	82	3	0		371	75.859	44	0										0.063257	0.07349
															372	82.534	2.466	0		372	73	45	0										0.116282	0.010233
															373	83.067	1.933	0		373	72.727	45	0										0.041861	0.021396
															374	83.765	1.235	0		374	71	46	0										0.010233	0.021396
															375	85.375	0.313	0		375	70	47	0										0.031629	0.200005
															376	86.609	0	0		376	69.741	47	0										0.136748	0.041861
															377	88.062	0	0		377	68	47	0										0.010233	0.063257
															378	89.778	0	0		378	67	48	0										0.053025	0.021396
															379	91.414	0	0		379	66	49	0										0.041861	0.168376
															380	92.644	0	0		380	64.88	49.88	0										0.053025	0.07349
															381	93.411	0	0		381	64.882	50.882	0										0.094886	0.211168
															382	95.318	0	0		382	63.884	51.769	0										0.221401	0.041861
															383	97.76	0	0		383	63.773	52.773	0										0.105119	0.031629
															384	100.013	0	0		384	63.778	52.778	0										0.116282	0.021396
															385	102.245	0	0		385	63.891	52.782	0										0.031629	0.031629
															386	103.65	0	0		386	63.894	53.681	0										0.031629	0.021396
															387	105.814	0	0		387	64.792	53.688	0										0.147911	0.010233
															388	107.671	0	0		388	65.796	52.796	0										0.116282	0.010233
															389	109.566	0	0		389	65.801	52.801	0										0.126515	0.07349
															390	110.568	0	0		390	65.806	52.806	0										0.031629	0.053025
															391	111.526	0	0		391	66.715	52.81	0										0.084653	0.041861
															392	111.792	0	0		392	66.815	51.815	0										0.021396	0.379544
															393	111.259	0	0		393	66.819	51.729	0										0.084653	0.094886
															394	110.725	0	0		394	67.824	50.736	0										0.031629	0.041861
															395	109.791	0	0		395	68.829	49.743	0										0.105119	0.158143
															396	108.58	0	0		396	69.833	48.833	0										0.031629	0.063257
															397	106.097	0	0		397	69.919	48.757	0										0.010233	0.041861
															398	104.221	0	0		398	71.843	46.843	0										0.053025	0.010233
															399	101.566	0	0		399	71.847	45.847	0										0.07349	0.147911
															400	99.534	0	0		400	72.778	45.778	0										0.053025	0.053025
															401	97.69	0	0		401	73.713	45.785	0										0.021396	0.041861
															402	96.423	0	0		402	73.792	45.792	0										0.031629	0.041861
															403	95.003	0	0		403	74.866	44.866	0										0.063257	0.021396
															404	93.159	0	0		404	75.935	45.87	0										0.010233	0.031629
															405	91.315	0	0		405	77.875	45.875	0										0.010233	0.084653
															406	89.581	0	0		406	78.88	45.88	0										0.094886	0.010233
															407	88.022	0	0		407	79.884	45.884	0										0.021396	0.116282
															408	87.14	0	0		408	81	45.889	0										0.063257	0.126515
															409	85.948	0	0		409	82	45.894	0										0.021396	0.105119
															410	83.96	0	0		410	82.949	45.898	0										0.094886	0.031629
															411	82.601	0	0		411	83.951	44.903	0										0.041861	0.010233
															412	81.291	0	0		412	84.954	44.907	0										0.041861	0.105119
															413	79.981	0	0		413	85.956	44.912	0										0.010233	0.253029
															414	78.671	0	0		414	87.958	42.958	0										0.053025	0.010233
															415	77.361	0	0		415	89.921	42.961	0										0.021396	0.031629
															416	76.276	0	0		416	90	42.926	0										0.231634	0.031629
															417	75.655	0	0		417	91	42.931	0										0.147911	0.294891
															418	75	0	0		418	93	40.968	0										0.021396	0.927465
															419	75	0	0		419	94.97	40	0										0.010233	0.041861
															420	75.167	0	0		420	95	39	0										0.126515	0.041861
															421	75.63	0	0		421	96	39	0										0.105119	0.021396
															422	76.003	0	0.003		422	96.977	39.977	0										0.021396	0.021396
															423	75.988	0	0		423	97	39	0										0.231634	0.094886
															424	76.367	0	0.367		424	97	37	0										0.189772	0.010233
															425	76.819	0	0.04		425	98	37	0										0.084653	0.126515
															426	77.701	0	0.457		426	98	37	0										0.07349	0.221401
															427	78.787	0	0.264		427	98	36	0										0.158143	0.010233
															428	78.887	0	0		428	98	34	0										0.611178	0.021396
															429	79.694	0	0		429	98	33	0										0.07349	0.242797
															430	80.837	0	0		430	98	33	0										0.126515	0.136748
															431	82.31	0	0		431	96	32	0										0.189772	0.094886
															432	83.232	0	0		432	96	31	0										0.053025	0.041861
															433	84.154	0	0		433	95.998	30	0										0.126515	0.021396
															434	85.075	0	0		434	95	29	0										0.063257	0.253029
															435	85.997	0	0		435	95	29	0										0.010233	0.136748
															436	87.857	0	0		436	94	28.981	0										0.031629	0.40094
															437	88.841	0	0		437	93.988	28.977	0										0.010233	0.031629
															438	89.763	0	0		438	92.986	26.972	0										0.136748	0.010233
															439	90.269	0	0		439	91.968	24.984	0										0.189772	0.084653
															440	90.914	0	0		440	90.963	24.963	0										0.094886	0.07349
															441	91	0	0		441	89.958	23	0										0.063257	0.389777
															442	90.801	0	0		442	89.954	22.023	0										0.021396	0.369311
															443	90.574	0	0		443	89.975	21.975	0										0.116282	0.105119
															444	89.706	0	0		444	88.944	20.972	0										0.063257	0.021396
															445	88.569	0	0		445	87.97	19	0										0.010233	0.031629
															446	86.82	0	0		446	87.968	18.968	0										0.126515	0.041861
															447	84.852	0	0		447	87	18.931	0										0.010233	0.126515
															448	82.168	0	0		448	86	18.926	0										0.105119	0.031629
															449	79.539	0	0		449	85	17.921	0										0.063257	0.010233
															450	76.92	0	0		450	85	17.917	0										0.041861	0.041861
															451	72.975	0	0		451	85	17	0										0.053025	0.041861
															452	68.887	0	0		452	85	17	0										0.021396	0.063257
															453	64.323	0	0		453	85	17	0										0.021396	0.010233
															454	59.736	0	0		454	86	17	0										0.126515	0.147911
															455	55.66	0	0		455	86	17	0										0.063257	0.010233
															456	51.941	0	0		456	87	17	0										0.168376	0.179539
															457	48.513	0	0		457	88	17.942	0										0.041861	0.094886
															458	45.787	0	0		458	89	17.94	0										0.284658	0.168376
															459	43.499	0	0		459	89	17.938	0										0.07349	0.369311
															460	40.914	0	0		460	91	17.935	0										0.084653	0.053025
															461	39.07	0	0		461	91.933	17.933	0										0.021396	0.136748
															462	38.113	0	0		462	92.931	17.861	0										0.126515	0.284658
															463	37.191	0	0		463	93.928	17.928	0										0.347916	0.021396
															464	36.27	0	0		464	94.926	17.926	0										0.053025	0.021396
															465	35.664	0	0		465	94.924	17.847	0										0.053025	0.358148
															466	35.372	0	0		466	95.921	17.843	0										0.010233	0.200005
															467	34.765	0	0		467	96	17.838	0										0.559084	0.041861
															468	34.378	0	0		468	97.917	17.833	0										0.084653	0.136748
															469	34.038	0	0		469	98.914	17.914	0										0.189772	0.041861
															470	34.426	0	0		470	99.912	17.824	0										0.021396	0.010233
															471	34.447	0	0		471	100.91	17.819	0										0.094886	0.094886
															472	33.404	0	0		472	100.907	17.815	0										0.084653	0.084653
															473	34.165	0	0		473	101	18.81	0										0.053025	0.031629
															474	34.029	0	0		474	101.903	19.903	0										0.010233	0.116282
															475	33.496	0	0		475	101.801	20	0										0.136748	0.053025
															476	32.962	0	0		476	101.898	21.898	0										0.147911	0.021396
															477	32.429	0	0		477	101.896	22	0										0.158143	0.031629
															478	31.895	0	0		478	101.894	23	0										0.126515	0.179539
															479	31.361	0	0		479	101.891	24	0										0.126515	0.031629
															480	30.827	0	0		480	100	24.111	0										0.136748	0.010233
															481	30.294	0	0		481	100	25	0										0.07349	0.053025
															482	29.76	0	0		482	99	26	0										0.041861	0.105119
															483	29.226	0	0		483	97.882	27.118	0										0.242797	0.200005
															484	28.693	0	0		484	96.88	28.12	0										0.010233	0.041861
															485	27.844	0	0		485	95.877	29	0										0.274425	0.369311
															486	26.629	0	0		486	94.875	29	0										0.010233	0.031629
															487	26.092	0	0		487	93.873	29	0										0.094886	0.041861
															488	26.06	0	0		488	93	29	0										0.07349	0.021396
															489	25.845	0	0		489	91	28.264	0										0.010233	0.274425
															490	25.302	0	0		490	90.866	27.134	0										0.031629	0.021396
															491	24.738	0	0		491	89.727	26.273	0										0.084653	0.07349
															492	24.965	0	0		492	89.861	25.139	0										0.32652	0.053025
															493	24.7	0	0		493	87.859	24.141	0										0.063257	0.041861
															494	24.456	0	0		494	86.713	23	0										0.041861	0.010233
															495	24.09	0	0		495	85.708	20.292	0										0.063257	0.136748
															496	23.889	0	0		496	84.704	18.296	0										0.031629	0.32652
															497	23.906	0	0		497	84.85	17.15	0										0.294891	0.041861
															498	24.272	0	0		498	83.847	16.306	0										0.010233	0.053025
															499	24.004	0	0		499	81.69	14.31	0										0.084653	0.031629
															500	24.07	0.064	0		500	79.843	12.157	0										0.221401	0.211168
															501	24.458	0.458	0		501	77.84	10.16	0										0.031629	0.07349
															502	24.203	0.963	0		502	74.676	7.162	0										0.031629	0.021396
															503	24.235	1.757	0		503	72.836	5.164	0										0.07349	0.031629
															504	24.247	2.376	0		504	70.833	4.333	0										0.316287	0.147911
															505	24.011	3.011	0		505	68.831	4.169	0										0.021396	2.57216
															506	24.399	3.399	0		506	65.829	3	0										0.053025	0.041861
															507	24.496	3.787	0		507	62.826	2	0										0.031629	0.147911
															508	24.175	3.884	0		508	60.824	0	0										0.07349	0.021396
															509	24.563	3.35	0		509	59.822	0	0										0.136748	0.094886
															510	24.951	2.817	0		510	58.819	0	0										0.179539	0.031629
															511	25.717	2.283	0		511	57.817	0	0										0.116282	0.07349
															512	26.722	1.749	0		512	56.815	0	0										0.294891	0.041861
															513	27.116	1.216	0		513	55.625	0	0										0.105119	0.031629
															514	27.504	1.096	0		514	55.62	0	0										0.084653	0.041861
															515	27.892	0.457	0		515	56.616	0	0										0.189772	0.041861
															516	28.28	0.28	0		516	57.806	0	0										0.674435	0.158143
															517	28.276	0.276	0		517	58	0	0										0.021396	0.337683
															518	28.057	0.028	0		518	58.602	0	0										0.094886	0.347916
															519	28.253	0	0		519	59.597	0	0										0.126515	0.021396
															520	28	0	0		520	60.593	0	0										0.168376	0.031629
															521	28	0	0		521	61.794	0	0										0.136748	0.010233
															522	28	0	0		522	63.792	0	0										0.126515	0.094886
															523	28	0	0		523	63.789	0	0										0.010233	0.010233
															524	28	0	0		524	65.787	0	0										0.021396	0.136748
															525	28	0	0		525	67.785	0	0										0.116282	0.07349
															526	28	0	0		526	68.565	0	0										0.07349	0.337683
															527	28.443	0	0		527	70.78	0	0										0.021396	0.316287
															528	28.983	0	0		528	71.778	0	0										0.158143	0.063257
															529	29	0	0		529	72.775	0	0										0.136748	0.041861
															530	29.571	0	0		530	73.546	0	0										0.010233	0.041861
															531	30	0	0		531	73.542	0	0										0.084653	0.07349
															532	30	0	0		532	73.769	0	0										0.179539	0.211168
															533	30	0	0		533	74.766	0	0										0.094886	0.084653
															534	29.543	0	0		534	74.764	0	0										0.116282	0.063257
															535	29	0	0		535	74.762	0	0										0.041861	0.40094
															536	28.898	0	0		536	74.759	0	0										0.084653	0.136748
															537	27.976	0	0		537	74	0	0										0.021396	0.010233
															538	27.054	0	0		538	74	0	0										0.105119	0.211168
															539	26.82	0	0		539	73.752	0	0										0.084653	0.053025
															540	25.615	0	0		540	72.75	0	0										0.031629	0.041861
															541	24.305	0	0		541	71.495	0	0										0.094886	0.031629
															542	23.764	0	0		542	70.491	0	0										0.031629	0.179539
															543	22.685	0	0		543	70.486	0	0										0.010233	0.126515
															544	21.523	0	0		544	69.481	0	0										0.010233	0.021396
															545	20.601	0	0		545	67.477	0	0										0.158143	0.084653
															546	19.679	0	0		546	66	0	0										0.010233	0.021396
															547	18.757	0	0		547	66	0	0										0.041861	0.07349
															548	17.885	0	0		548	65.463	0	0										0.07349	0.231634
															549	17	0	0		549	65.458	0	0										0.200005	0.031629
															550	16.992	0	0		550	64.454	0	0										0.07349	0.010233
															551	16.07	0	0		551	64.725	0	0										0.094886	0.094886
															552	16	0	0		552	62.722	0	0										0.07349	0.094886
															553	15.226	0	0		553	61.44	0	0										0.063257	0.041861
															554	15.009	0	0		554	61.718	0	0										0.105119	0.010233
															555	15	0	0		555	60.431	0	0										0.021396	0.053025
															556	15	0	0		556	60.426	0	0										0.179539	0.031629
															557	15.089	0	0		557	59.421	0	0										0.200005	0.084653
															558	15.582	0	0		558	59.417	0	0										0.221401	0.053025
															559	15.675	0	0		559	58.706	0	0										0.200005	0.379544
															560	15.358	0	0		560	58.704	0	0										0.010233	0.010233
															561	15.636	0	0		561	58	0	0										0.010233	0.021396
															562	15.135	0	0		562	57.699	0	0										0.253029	0.063257
															563	15.523	0	0		563	57.697	0	0										0.031629	0.07349
															564	15.079	0	0		564	57	0	0										0.031629	0.063257
															565	15	0	0		565	57	0	0										0.041861	0.347916
															566	15	0	0		566	56	0	0										0.031629	0.063257
															567	15.679	0	0		567	56	0	0										0.010233	0.041861
															568	16	0	0		568	54.63	0	0										0.010233	0.379544
															569	16	0	0		569	54.634	0	0										0.031629	0.780484
															570	16	0	0		570	54.319	0	0										0.010233	0.211168
															571	16.367	0	0		571	54.322	0	0										0.031629	0.021396
															572	17	0	0		572	54.324	0	0										0.041861	0.041861
															573	17.21	0	0		573	53.326	0	0										0.053025	0.031629
															574	18.132	0	0		574	52.329	0	0										0.021396	0.211168
															575	19	0	0		575	52.331	0	0										0.010233	0.158143
															576	19	0	0		576	52.333	0	0										0.021396	0.347916
															577	19	0	0		577	52.336	0	0										0.031629	0.010233
															578	20.701	0	0		578	52.338	0	0										0.041861	0.010233
															579	21	0	0		579	53.34	0	0										0.284658	0.010233
															580	21.663	0	0		580	54	0	0										0.105119	0.179539
															581	23.17	0	0		581	54	0	0										0.105119	0.063257
															582	24.507	0	0		582	54	0	0										0.231634	0.031629
															583	26.02	0	0		583	54	0	0										0.031629	0.063257
															584	27.701	0	0		584	54	0	0										0.432569	0.231634
															585	29.544	0	0		585	54	0	0										0.010233	0.189772
															586	31.281	0	0		586	54.356	0	0										0.094886	0.010233
															587	32.973	0	0		587	55	0	0										0.168376	0.031629
															588	34.075	0	0		588	55	0	0										0.084653	0.063257
															589	35.919	0	0		589	55	0	0										0.263262	0.084653
															590	37.763	0	0		590	56	0	0										0.200005	0.116282
															591	39.606	0	0		591	56	0	0										0.07349	0.041861
															592	41.45	0	0		592	56	0	0										0.147911	0.189772
															593	42.647	0	0		593	56	0	0										0.010233	0.063257
															594	43.569	0	0		594	56	0	0										0.105119	0.306054
															595	44.981	0	0		595	56	0	0										0.07349	0.231634
															596	46.412	0	0		596	55.38	0	0										0.294891	0.084653
															597	47.668	0	0		597	55.382	0	0										0.010233	0.136748
															598	48.92	0	0		598	55.384	0	0										0.010233	0.147911
															599	49	0	0		599	56	0	0										0.084653	0.274425
															600	49.012	0	0		600	56	0	0										0.07349	0.432569
															601	49	0	0		601	56.609	0	0										0.063257	0.32652
															602	49	0	0		602	57	0	0										0.116282	0.053025
															603	48.135	0	0		603	57.396	0	0										0.010233	0.010233
															604	48	0	0		604	57.398	0	0										0.063257	0.158143
															605	47.415	0	0		605	57.4	0	0										0.158143	0.063257
															606	47	0	0		606	58	0	0										0.737693	0.010233
															607	46.668	0	0		607	59	0	0										0.674435	0.126515
															608	46.006	0	0		608	59	0	0										0.527455	0.07349
															609	46	0	0		609	59	0	0										0.031629	0.063257
															610	46.318	0	0		610	59	0	0										0.147911	0.010233
															611	47	0	0		611	59	0	0										0.041861	0.041861
															612	47.162	0	0		612	60	0	0										0.010233	0.07349
															613	48	0	0		613	61	0	0										0.147911	0.010233
															614	48.322	0	0		614	61	0	0										0.168376	0.021396
															615	48.979	0	0		615	61	0	0										0.294891	0.053025
															616	49.863	0	0		616	61	0	0										0.421406	0.041861
															617	50	0	0		617	62	0	0										0.010233	0.010233
															618	50	0	0		618	62	0	0										0.179539	0.189772
															619	50.714	0.259	0		619	63	0	0										0.084653	0.094886
															620	51	0.647	0		620	63	0	0										0.07349	0.07349
															621	51	1.035	0		621	63	0	0										0.041861	0.021396
															622	51	1.423	0		622	63	0	0										0.105119	0.063257
															623	51	1.811	0		623	63	0	0										0.021396	0.031629
															624	51	1.976	0		624	63	0	0										0.084653	0.021396
															625	51.086	1.588	0		625	62.447	0	0										0.274425	0.316287
															626	51.977	1.976	0		626	62.449	0	0										0.168376	0.021396
															627	52.364	2.364	0		627	62.451	0	0										0.07349	0.021396
															628	53.663	1.841	0		628	62.454	0	0										0.231634	0.031629
															629	54.973	2.14	0		629	62.912	0	0										0.010233	0.041861
															630	56.283	1.774	0		630	62.917	0	0										0.053025	0.105119
															631	58.213	1.296	0		631	62.921	0	0										0.021396	0.063257
															632	60.208	1.122	0		632	62.926	0	0										0.053025	0.041861
															633	62.266	1	0		633	63	0	0										0.126515	0.021396
															634	64.604	1	0		634	63	0	0										0.010233	0.063257
															635	66.302	0.636	0		635	63	0	0										0.158143	0.084653
															636	68	0	0		636	63	0	0										0.084653	0.231634
															637	69.402	0	0		637	62.475	0	0										0.010233	1.60283
															638	70.082	0	0		638	63	0	0										0.411173	0.063257
															639	71.072	0	0		639	61.479	0	0										0.105119	0.010233
															640	71.984	0	0		640	60.481	0	0										0.010233	0.010233
															641	71.819	0	0		641	59	0	0										0.084653	0.041861
															642	72.372	0	0		642	58	0	0										0.021396	0.105119
															643	73.148	0	0		643	58	0	0										0.031629	0.063257
															644	73.925	0	0		644	58	0	0										0.316287	0.031629
															645	73.972	0	0		645	57	0	0										0.031629	0.021396
															646	74.477	0	0		646	57	0	0										0.136748	0.021396
															647	74.755	0	0		647	57	0	0										0.031629	0.189772
															648	74.851	0	0		648	57	0	0										0.021396	0.021396
															649	74.903	0	0		649	56	0	0										0.021396	0.010233
															650	75.291	0	0		650	56	0	0										0.200005	0.021396
															651	75.566	0	0		651	56	0	0										0.07349	0.031629
															652	75.067	0	0		652	55	0	0										0.021396	0.053025
															653	75.456	0	0		653	54	0	0										0.010233	0.274425
															654	74.965	0	0		654	53	0	0										0.041861	0.126515
															655	75.278	0	0		655	53	0	0										0.126515	0.010233
															656	74.898	0	0		656	52	0	0										0.453034	0.031629
															657	74.372	0	0		657	51	0	0										0.105119	0.010233
															658	74.568	0	0		658	50	0	0										0.200005	0.031629
															659	74.296	0	0		659	49.525	0	0										0.010233	0.021396
															660	74.274	0	0		660	48.528	0	0										0.010233	0.041861
															661	74.415	0	0		661	47.53	0	0										0.041861	0.126515
															662	74.657	0	0		662	46	0	0										0.168376	0.041861
															663	74.674	0	0		663	45	0	0										0.094886	0.063257
															664	75.38	0	0		664	44	0	0										0.021396	0.041861
															665	75.226	0	0		665	43	0	0										0.147911	0.600945
															666	76.003	0	0		666	42	0	0										0.231634	0.010233
															667	76.012	0	0		667	42	0	0										0.231634	0.812113
															668	76.555	0	0		668	40	0	0										0.168376	0.010233
															669	76.861	0	0		669	39	0	0										0.010233	0.253029
															670	77.054	0	0		670	38	0	0										0.242797	0.010233
															671	76.892	0	0		671	38	0	0										0.084653	0.010233
															672	76.439	0	0		672	37.111	0	0										0.242797	0.041861
															673	76.132	0	0		673	37.116	0	0										0.010233	0.168376
															674	75.685	0	0		674	36.56	0	0										0.010233	0.179539
															675	74.527	0	0		675	36	0	0										0.168376	0.084653
															676	72.841	0	0		676	36.13	0	0										0.242797	0.021396
															677	71.938	0	0		677	36.134	0	0										0.126515	0.07349
															678	70.841	0	0		678	36.139	0	0										0.021396	0.116282
															679	70.453	0	0		679	35.144	0	0										0.031629	0.041861
															680	70.065	0	0		680	34.574	0	0										0.147911	0.158143
															681	69.428	0	0		681	34	0	0										0.010233	0.010233
															682	68.577	0	0		682	33.579	0	0										0.010233	0.031629
															683	67.9	0	0		683	33.581	0	0										0.010233	0.041861
															684	67.785	0	0		684	33.583	0	0										0.084653	0.041861
															685	67.248	0	0		685	33	0	0										0.031629	0.031629
															686	66.736	0	0		686	32.588	0	0										0.158143	0.053025
															687	66.348	0	0		687	32.59	0	0										0.010233	0.179539
															688	65.919	0	0		688	33.185	0	0										0.231634	0.053025
															689	65.143	0	0		689	33.19	0	0										0.105119	0.105119
															690	64.355	0	0		690	33.194	0	0										0.158143	0.021396
															691	63.59	0	0		691	31.6	0	0										0.242797	0.084653
															692	62.814	0	0		692	33.204	0	0										0.021396	0.084653
															693	62.038	0	0		693	33.208	0	0										0.084653	1.18049
															694	62.105	0	0		694	33.213	0	0										0.147911	0.053025
															695	61.996	0	0		695	33.218	0	0										0.105119	0.021396
															696	61.854	0	0		696	33.222	0	0										0.010233	0.041861
															697	61.984	0	0		697	33.227	0	0										0.021396	0.021396
															698	62.078	0	0		698	33.231	0	0										0.010233	0.010233
															699	62.249	0	0		699	33.236	0	0										0.358148	0.053025
															700	62.499	0	0		700	33.241	0	0										0.094886	0.063257
															701	63	0	0		701	33.245	0	0										0.421406	0.094886
															702	63	0	0		702	33.25	0	0										0.010233	0.031629
															703	63	0	0		703	33.255	0	0										0.063257	0.031629
															704	63	0	0		704	33.259	0	0										0.010233	0.041861
															705	62.43	0	0		705	32.264	0	0										0.010233	0.021396
															706	62	0	0		706	32.269	0	0										0.105119	0.084653
															707	61.695	0	0		707	32.273	0	0										0.010233	0.010233
															708	60.011	0	0		708	31.639	0	0										0.158143	0.021396
															709	58.229	0	0		709	31.641	0	0										0.136748	0.464197
															710	56.418	0	0		710	31.644	0	0										0.021396	0.010233
															711	54.2	0	0		711	32.292	0	0										0.041861	0.041861
															712	51.943	0	0		712	31	0	0										0.105119	0.07349
															713	49.978	0	0		713	31	0	0										0.021396	0.021396
															714	47.358	0	0		714	31	0	0										0.031629	0.041861
															715	44.739	0	0		715	31	0	0										0.221401	0.158143
															716	42.148	0	0		716	31	0	0										0.105119	0.07349
															717	40.466	0	0		717	31	0	0										0.053025	0.053025
															718	37.879	0	0		718	30.662	0	0										0.063257	0.063257
															719	35.332	0	0		719	30.329	0	0										0.021396	0.021396
															720	33.488	0	0		720	28.667	0	0										0.010233	0.158143
															721	31.019	0	0		721	28.669	0	0										0.021396	0.084653
															722	28.502	0	0		722	28.671	0	0										0.010233	1.13863
															723	26.082	0	0		723	28	0	0										0.031629	0.116282
															724	24.173	0	0		724	27.676	0	0										0.158143	0.07349
															725	21.941	0	0		725	27.678	0	0										0.031629	0.358148
															726	19.709	0	0		726	27.681	0	0										0.031629	0.063257
															727	17.65	0	0		727	27.683	0	0										0.021396	0.021396
															728	16.245	0	0		728	27.685	0	0										0.010233	0.041861
															729	14.046	0	0		729	28	0	0										0.053025	0.105119
															730	14.021	0	0		730	28	0	0										0.063257	0.041861
															731	13.14	0	0		731	28.384	0	0										0.136748	0.021396
															732	12.1	0	0		732	26.694	0	0										0.041861	0.07349
															733	10.79	0	0		733	26	0	0										0.021396	0.041861
															734	10.039	0	0		734	26	0	0										0.242797	0.07349
															735	9.453	0	0		735	26	0	0										0.010233	0.021396
															736	9	0	0		736	26	0	0										0.010233	2.14052
															737	8.632	0	0		737	25	0	0										0.021396	0.010233
															738	8.308	0	0		738	25	0	0										0.031629	0.126515
															739	8	0	0		739	25	0	0										0.306054	0.053025
															740	8	0	0		740	25	0	0										0.516292	0.158143
															741	8	0	0		741	25	0	0										0.094886	0.294891
															742	8	0	0		742	25	0	0										0.07349	0.147911
															743	7.436	0	0		743	25	0	0										0.031629	0.063257
															744	7.776	0	0		744	25	0	0										0.158143	0.094886
															745	7.36	0	0		745	25	0	0										0.031629	0.094886
															746	7.173	0	0		746	25	0	0										0.053025	0.041861
															747	7	0	0		747	25	0	0										0.126515	0.021396
															748	7.154	0	0		748	25	0	0										0.010233	0.031629
															749	7	0	0		749	25	0	0										0.411173	0.010233
															750	7.066	0	0		750	24.528	0	0										0.031629	0.063257
															751	7	0	0		751	26	0	0										0.094886	0.010233
															752	6.974	0	0		752	26	0	0										0.021396	0.021396
															753	6.898	0	0		753	26	0	0										0.084653	0.021396
															754	6.617	0	0		754	26.255	0	0										0.136748	0.041861
															755	6.016	0	0		755	26.252	0	0										0.084653	0.053025
															756	6	0	0		756	27	0	0										0.063257	0.010233
															757	6	0	0		757	28	0	0										0.07349	0.041861
															758	5.251	0	0		758	28	0	0										0.041861	0.021396
															759	5	0	0		759	28	0	0										0.053025	0.021396
															760	5	0	0		760	28.241	0	0										0.07349	0.432569
															761	5	0	0		761	28.238	0	0										0.421406	0.453034
															762	4.563	0	0		762	28.236	0	0										0.041861	0.063257
															763	4	0	0		763	28.234	0	0										0.063257	0.021396
															764	4	0	0		764	28.231	0	0										0.158143	0.031629
															765	4	0	0		765	28.229	0	0										0.126515	0.084653
															766	4	0	0		766	28.227	0	0										0.094886	0.041861
															767	4	0	0		767	28.225	0	0										0.147911	0.126515
															768	4	0	0		768	28.222	0	0										0.07349	0.07349
															769	4	0	0		769	28.22	0	0										0.021396	0.294891
															770	4	0	0		770	29.218	0	0										1.00188	0.116282
															771	4	0	0		771	29	0	0										0.168376	0.041861
															772	4	0	0		772	29	0	0										0.053025	0.094886
															773	4	0	0		773	29	0	0										0.47443	0.168376
															774	4	0	0		774	29.208	0	0										0.07349	0.084653
															775	4	0	0		775	30.206	0	0										0.136748	0.632574
															776	4	0	0		776	30.204	0	0										0.263262	0.063257
															777	4	0	0		777	30.201	0	0										0.136748	0.116282
															778	4	0	0		778	30.199	0	0										0.527455	0.041861
															779	4	0	0		779	30.197	0	0										0.07349	0.07349
															780	4	0	0		780	30.194	0	0										0.094886	0.041861
															781	4	0	0		781	30.192	0	0										0.031629	0.031629
															782	4	0	0		782	30	0	0										0.07349	0.053025
															783	4	0	0		783	30	0	0										0.010233	0.041861
															784	4	0	0		784	30	0	0										0.021396	0.041861
															785	4	0	0		785	30.183	0	0										0.010233	0.053025
															786	4	0	0		786	31.181	0	0										0.031629	1.09677
															787	4	0	0		787	32	0	0										0.041861	0.010233
															788	4	0	0		788	32	0	0										0.231634	0.021396
															789	4	0	0		789	32	0	0										0.021396	0.231634
															790	4	0	0		790	32.171	0	0										0.116282	0.126515
															791	4	0	0		791	32.169	0	0										0.053025	0.32652
															792	4	0	0		792	32.167	0	0										0.063257	0.07349
															793	4	0	0		793	32.164	0	0										0.147911	0.010233
															794	4	0	0		794	32.162	0	0										0.242797	0.084653
															795	4	0	0		795	31.16	0	0										0.168376	0.07349
															796	4	0	0		796	30.157	0	0										0.063257	0.010233
															797	4	0	0		797	30.155	0	0										0.379544	0.053025
															798	4	0	0		798	30.153	0	0										0.484663	0.316287
															799	4	0	0		799	29.15	0	0										0.07349	0.337683
															800	4	0	0		800	28.148	0	0										0.158143	0.021396
															801	4	0	0		801	28.146	0	0										0.211168	0.07349
															802	4	0	0		802	28	0	0										0.010233	0.063257
															803	4	0	0		803	27.141	0	0										0.010233	0.010233
															804	4	0	0		804	26.139	0	0										0.274425	0.094886
															805	4	0	0		805	26	0	0										0.685598	0.041861
															806	4	0	0		806	26	0	0										0.010233	0.07349
															807	4	0	0		807	26	0	0										0.021396	0.041861
															808	4	0	0		808	25.13	0	0										0.031629	0.116282
															809	4	0	0		809	24.255	0	0										0.010233	0.041861
															810	4	0	0		810	24.25	0	0										0.200005	0.253029
															811	4	0	0		811	25	0	0										0.041861	0.031629
															812	4	0	0		812	25	0	0										0.274425	0.07349
															813	4	0	0		813	25	0	0										0.136748	0.116282
															814	4	0	0		814	25	0	0										0.168376	0.053025
															815	4	0	0		815	25	0	0										0.094886	0.221401
															816	4	0	0		816	25	0	0										0.063257	0.094886
															817	4	0	0		817	25	0	0										0.084653	0.105119
															818	4	0	0		818	25	0	0										0.010233	0.053025
															819	4	0	0		819	25	0	0										0.389777	0.07349
															820	4	0	0		820	24.102	0	0										0.041861	0.379544
															821	4	0	0		821	24	0	0										0.010233	0.337683
															822	4	0	0		822	24	0	0										0.053025	0.021396
															823	4	0	0		823	24	0	0										0.179539	0.200005
															824	4	0	0		824	24	0	0										0.126515	0.010233
															825	4	0	0		825	24	0	0										0.053025	0.021396
															826	4	0	0		826	24	0	0										0.211168	0.021396
															827	4	0	0		827	24	0	0										0.231634	0.041861
															828	4	0	0		828	24	0	0										0.063257	0.126515
															829	4	0	0		829	24	0	0										0.041861	0.021396
															830	4	0	0		830	24	0	0										0.031629	0.041861
															831	4	0	0		831	24	0	0										0.116282	0.07349
															832	4	0	0		832	23.074	0	0										0.041861	0.221401
															833	4	0	0		833	23.072	0	0										0.021396	0.126515
															834	4	0	0		834	23.069	0	0										0.053025	0.010233
															835	4	0	0		835	23	0	0										0.021396	0.041861
															836	4	0	0		836	23	0	0										0.294891	0.010233
															837	4.073	0	0		837	23	0	0										0.379544	0.094886
															838	4	0	0		838	23	0	0										0.041861	0.126515
															839	4	0	0		839	23	0	0										0.031629	0.063257
															840	4	0	0		840	23	0	0										0.041861	0.010233
															841	4	0	0		841	23	0	0										0.590712	0.031629
															842	4	0	0		842	23	0	0										0.041861	0.084653
															843	4	0	0		843	23	0	0										0.094886	0.010233
															844	4	0	0		844	23	0	0										0.053025	0.041861
															845	4	0	0		845	23	0	0										0.021396	0.021396
															846	4	0	0		846	23	0	0										0.053025	0.221401
															847	4	0	0		847	23	0	0										0.105119	0.07349
															848	4	0	0		848	23	0	0										0.031629	0.041861
															849	4	0	0		849	23	0	0										0.031629	0.07349
															850	4	0	0		850	23	0	0										0.041861	0.07349
															851	4	0	0		851	23	0	0										0.105119	0.411173
															852	4	0	0		852	23	0	0										0.126515	0.010233
															853	4	0	0		853	23	0	0										0.063257	0.031629
															854	4	0	0		854	23	0	0										0.063257	0.010233
															855	4	0	0		855	21	0	0										0.053025	0.010233
															856	4	0	0		856	21	0	0										0.010233	0.021396
															857	4	0	0		857	21	0	0										0.242797	0.337683
															858	4	0	0		858	20.014	0	0										0.084653	0.063257
															859	4	0	0		859	20	0	0										0.32652	0.126515
															860	4	0	0		860	20	0	0										0.253029	0.053025
															861	4	0	0		861	20	0	0										0.105119	0.084653
															862	4	0	0		862	20	0	0										0.263262	0.126515
															863	4	0	0		863	20	0	0										0.010233	0.685598
															864	4	0	0		864	20	0	0										0.126515	0.116282
															865	4	0	0															0.031629	0.347916
															866	4	0	0															0.063257	0.041861
															867	4	0	0															0.105119	0.021396
															868	4	0	0															0.116282	0.168376
															869	4	0	0															0.168376	0.053025
															870	4	0	0															0.105119	0.021396
															871	4	0	0															0.021396	0.54792
															872	4	0	0															0.253029	0.010233
															873	4	0	0															0.389777	0.021396
															874	4	0	0															0.40094	0.010233
															875	4	0	0															0.010233	0.105119
															876	4	0	0															0.041861	0.158143
															877	4	0	0															0.07349	0.041861
															878	4	0	0															0.041861	0.021396
															879	4	0	0															0.179539	0.737693
															880	4	0	0															0.147911	0.084653
															881	4	0	0															0.168376	0.010233
															882	4	0	0															0.284658	0.010233
															883	4	0	0															0.021396	0.200005
															884	4	0	0															0.010233	0.010233
															885	4	0	0															0.369311	0.231634
															886	4	0	0															0.105119	0.094886
															887	4	0	0															0.053025	0.053025
															888	4	0	0															0.010233	0.041861
															889	4	0	0															0.010233	0.158143
															890	4	0	0															0.07349	0.041861
															891	4	0	0															0.126515	0.031629
															892	4	0	0															0.010233	0.041861
															893	4	0	0															0.031629	0.07349
															894	4	0	0															0.063257	0.105119
															895	4	0	0															0.021396	0.021396
															896	4	0	0															0.041861	0.041861
															897	4	0	0															0.063257	0.053025
															898	4	0	0															0.094886	0.010233
															899	4	0	0															0.031629	0.031629
															900	4	0	0															0.105119	0.147911
															901	4	0	0															0.126515	0.010233
															902	4	0	0															0.136748	0.126515
															903	4	0	0															0.105119	0.284658
															904	4	0	0															0.094886	0.021396
															905	4	0	0															0.021396	0.084653
															906	4	0	0															0.031629	0.053025
															907	4	0	0															0.063257	0.041861
															908	4	0	0															0.041861	0.031629
															909	4	0	0															0.442802	0.063257
															910	4	0	0															0.105119	0.126515
															911	4	0	0															0.010233	0.147911
															912	4	0	0															0.041861	0.084653
															913	4	0	0															0.07349	0.041861
															914	4	0	0															0.084653	0.063257
															915	4	0	0															0.126515	0.041861
															916	4	0	0															0.231634	0.021396
															917	4	0	0															0.07349	0.369311
															918	4	0	0															0.053025	0.411173
															919	4	0	0															0.063257	0.094886
															920	4	0	0															0.337683	0.021396
															921	4	0	0															0.041861	0.105119
															922	4	0	0															0.053025	0.021396
															923	4	0	0															0.053025	0.041861
															924	4	0	0															0.07349	0.041861
															925	4	0	0															0.136748	0.021396
															926	4	0	0															0.031629	0.031629
															927	4	0	0															0.063257	0.116282
															928	4	0	0															0.07349	0.010233
															929	4	0	0															0.063257	0.053025
															930	4.296	0	0															0.010233	0.010233
															931	5	0	0															0.105119	0.041861
															932	5	0	0															0.105119	0.031629
															933	5.135	0	0															0.105119	0.306054
															934	5.523	0	0															0.136748	0.010233
															935	5.911	0	0															0.053025	0.537688
															936	6	0	0															0.253029	0.010233
															937	5.763	0	0															0.07349	0.063257
															938	6.075	0	0															0.031629	0.041861
															939	6.464	0	0															0.105119	0.136748
															940	6.852	0	0															0.200005	0.284658
															941	7.24	0	0															0.031629	0.200005
															942	7.492	0	0															0.126515	0.116282
															943	8	0	0															0.041861	0.021396
															944	7.79	0	0															0.116282	0.041861
															945	7	0	0															0.105119	0.369311
															946	7.171	0	0															0.063257	0.041861
															947	7.014	0	0															0.053025	0.453034
															948	7	0	0															0.07349	0.053025
															949	7	0	0															0.031629	0.094886
															950	7	0	0															0.063257	0.041861
															951	7	0	0															0.021396	0.021396
															952	7	0	0															0.179539	0.07349
															953	7.507	0	0															0.021396	0.010233
															954	8	0	0															0.07349	0.041861
															955	8.35	0	0															0.021396	0.094886
															956	9.272	0	0															0.041861	0.041861
															957	10.107	0	0															0.031629	0.021396
															958	10.278	0	0															0.136748	0.116282
															959	11.038	0	0															0.041861	0.010233
															960	11.96	0	0															0.07349	0.010233
															961	12.881	0	0															0.063257	0.053025
															962	14.293	0	0															0.063257	0.126515
															963	15.511	0	0															0.021396	0.010233
															964	17.127	0	0															0.07349	0.031629
															965	18.898	0	0															0.063257	0.031629
															966	21.009	0	0															0.041861	0.07349
															967	23.237	0	0															0.094886	0.221401
															968	26.096	0	0															0.084653	0.094886
															969	29.253	0	0															0.084653	0.063257
															970	33.304	0	0															0.021396	0.158143
															971	37.299	0	0															0.021396	0.084653
															972	40.086	0	0															0.084653	0.021396
															973	43.774	0	0															0.189772	0.084653
															974	47.461	0	0															0.136748	0.221401
															975	51.935	0	0															0.084653	0.147911
															976	55.711	0	0															0.084653	0.053025
															977	58.892	0	0															0.021396	0.136748
															978	61.658	0	0															0.021396	0.021396
															979	63.949	0	0															0.242797	0.053025
															980	65.942	0	0															0.284658	0.274425
															981	68.084	0	0															0.041861	0.442802
															982	69	0	0															0.07349	0.105119
															983	69	0	0															0.021396	0.021396
															984	69	0	0															0.010233	0.053025
															985	69.313	0	0															0.010233	0.021396
															986	68.779	0	0															0.126515	0.126515
															987	67.382	0	0															0.031629	0.07349
															988	65.941	0	0															0.021396	0.063257
															989	64.485	0	0															0.021396	0.094886
															990	62.315	0	0															0.041861	0.010233
															991	60.038	0	0															0.063257	0.685598
															992	57.625	0	0															0.063257	0.136748
															993	54.86	0	0															0.053025	0.021396
															994	51.792	0	0															0.041861	1.1284
															995	48.105	0	0															0.010233	5.06059
															996	44.272	0	0															0.263262	0.031629
															997	39.73	0	0															0.031629	0.041861
															998	36.407	0	0															0.168376	0.053025
															999	33.108	0	0															0.063257	0.084653
															1000	28.952	0	0															0.084653	0.021396
															1001	25.111	0	0															0.053025	0.031629
															1002	21.914	0	0															0.041861	0.041861
															1003	19.509	0	0															0.041861	0.695831
															1004	17.132	0	0															0.053025	0.010233
															1005	14.755	0	0															0.053025	0.010233
															1006	12.741	0	0															0.242797	0.347916
															1007	11.286	0	0															0.147911	0.822346
															1008	9.83	0	0															0.031629	0.041861
															1009	8.422	0	0															0.010233	0.084653
															1010	6.97	0	0															0.053025	0.063257
															1011	6.437	0	0															0.041861	0.07349
															1012	5.903	0	0															0.274425	0.158143
															1013	5.369	0	0															0.041861	0.041861
															1014	4.836	0	0															0.031629	0.041861
															1015	4.327	0	0															0.031629	0.105119
															1016	4.35	0	0															0.041861	0.021396
															1017	4.366	0	0															0.094886	0.07349
															1018	4.127	0	0															0.053025	0.021396
															1019	4.515	0	0															0.105119	0.010233
															1020	4.66	0	0															0.010233	0.010233
															1021	4.291	0	0															0.094886	0.105119
															1022	4.679	0	0															0.147911	1.32841
															1023	5.002	0	0															0.041861	0.147911
															1024	5.436	0	0															0.031629	0.253029
															1025	5.844	0	0															0.010233	0.021396
															1026	6.186	0	0															0.041861	0.041861
															1027	6.894	0	0															0.242797	0.980489
															1028	7	0	0															0.041861	0.041861
															1029	7.566	0	0															0.041861	0.063257
															1030	8.488	0	0															0.021396	0.063257
															1031	9.582	0	0															0.021396	0.021396
															1032	10.892	0	0															0.031629	0.116282
															1033	12.202	0	0															0.168376	0.147911
															1034	13.512	0	0															0.063257	0.010233
															1035	14.892	0	0															0.07349	0.041861
															1036	17.132	0	0															0.010233	0.010233
															1037	18.442	0	0															0.053025	0.010233
															1038	19.752	0	0															0.031629	0.021396
															1039	21.062	0	0															0.084653	0.010233
															1040	22.372	0	0															0.041861	0.053025
															1041	23.682	0	0															0.063257	0.094886
															1042	24.685	0	0															0.179539	0.041861
															1043	25.349	0	0															0.105119	0.07349
															1044	25.83	0	0															0.40094	0.053025
															1045	27.528	0	0															0.041861	0.094886
															1046	29.228	0	0															0.063257	0.053025
															1047	30.579	0	0															0.084653	0.147911
															1048	31.354	0	0															0.094886	0.031629
															1049	33.161	0	0															0.211168	0.158143
															1050	33.966	0	0															0.316287	0.116282
															1051	34.792	0	0															0.200005	0.126515
															1052	35.323	0	0															0.674435	0.041861
															1053	35.712	0	0															0.506059	0.116282
															1054	36.039	0	0															0.07349	0.126515
															1055	35.727	0	0															0.116282	0.084653
															1056	35.42	0	0															0.084653	0.053025
															1057	34.623	0	0															0.306054	0.010233
															1058	33.701	0	0															0.094886	0.041861
															1059	32.779	0	0															0.010233	0.031629
															1060	31.714	0	0															0.063257	0.063257
															1061	29.935	0	0															0.041861	0.031629
															1062	28.811	0	0															0.168376	0.041861
															1063	27.129	0	0															0.010233	0.07349
															1064	25.355	0	0															0.168376	0.147911
															1065	23.97	0	0															0.306054	0.063257
															1066	22.569	0	0															0.010233	0.010233
															1067	21.318	0	0															0.07349	0.158143
															1068	19.949	0	0															0.337683	0.389777
															1069	18.199	0	0															0.864207	0.041861
															1070	16.329	0	0															0.063257	0.063257
															1071	15.019	0	0															0.105119	0.010233
															1072	13.453	0	0															0.063257	0.211168
															1073	11.813	0	0															0.084653	0.021396
															1074	10.089	0	0															0.094886	0.136748
															1075	9.03	0	0															0.041861	0.021396
															1076	7.538	0	0															0.021396	0.084653
															1077	6.186	0	0															0.284658	0.041861
															1078	5.264	0	0															0.200005	0.07349
															1079	4.342	0	0															0.021396	0.041861
															1080	3.42	0	0															0.337683	0.010233
															1081	2.789	0	0															0.041861	0.189772
															1082	2.558	0	0															0.021396	0.031629
															1083	2.233	0	0															0.464197	0.010233
															1084	2	0	0															0.179539	0.136748
															1085	2.107	0	0															0.010233	0.031629
															1086	2	0	0															0.07349	0.116282
															1087	2.029	0	0															0.200005	0.063257
															1088	2.968	0	0															0.168376	0.231634
															1089	3	0	0															0.021396	0.021396
															1090	3	0	0															0.041861	0.021396
															1091	3	0	0															0.094886	0.010233
															1092	3	0	0															0.031629	0.010233
															1093	3	0	0															0.136748	0.041861
															1094	3	0	0															0.031629	0.041861
															1095	3	0	0															0.053025	0.041861
															1096	3	0	0															0.021396	0.021396
															1097	3.251	0	0															0.084653	0.041861
															1098	3.853	0	0															0.010233	0.041861
															1099	4	0	0															0.031629	0.084653
															1100	4	0	0															0.053025	0.664202
															1101	4	0	0															0.041861	0.031629
															1102	4	0	0															0.084653	0.021396
															1103	4	0	0															0.010233	0.147911
															1104	4	0	0															0.116282	0.041861
															1105	4	0	0															0.041861	0.010233
															1106	4	0	0															0.053025	0.084653
															1107	4	0	0															0.737693	0.010233
															1108	4	0	0															0.136748	0.021396
															1109	4	0	0															0.063257	0.041861
															1110	4	0	0															0.063257	0.021396
															1111	4	0	0															0.231634	0.031629
															1112	4	0	0															0.094886	0.041861
															1113	4	0	0															0.116282	0.07349
																																	0.041861	0.041861
																																	0.253029	0.041861
																																	0.189772	0.021396
																																	0.021396	0.031629
																																	0.021396	0.021396
																																	0.031629	0.031629
																																	0.432569	0.021396
																																	0.063257	0.041861
																																	0.126515	0.041861
																																	0.041861	0.126515
																																	0.084653	0.010233
																																	0.031629	0.07349
																																	0.168376	0.063257
																																	0.274425	0.063257
																																	0.147911	0.053025
																																	0.147911	0.031629
																																	0.136748	0.041861
																																	0.07349	0.136748
																																	0.147911	0.737693
																																	0.063257	0.041861
																																	0.179539	0.242797
																																	0.274425	0.041861
																																	0.084653	0.031629
																																	0.116282	0.041861
																																	0.105119	0.179539
																																	0.432569	0.031629
																																	0.337683	0.200005
																																	0.179539	0.010233
																																	0.084653	0.063257
																																	0.041861	0.189772
																																	0.094886	0.021396
																																	0.200005	0.126515
																																	0.136748	0.116282
																																	0.389777	0.116282
																																	0.053025	0.189772
																																	0.158143	0.010233
																																	0.063257	0.053025
																																	0.263262	0.021396
																																	0.084653	0.053025
																																	0.094886	0.284658
																																	0.168376	0.063257
																																	0.158143	0.168376
																																	0.010233	0.021396
																																	0.32652	0.284658
																																	0.094886	0.010233
																																	0.126515	0.200005
																																	0.168376	0.116282
																																	0.021396	0.084653
																																	0.07349	0.084653
																																	0.084653	0.07349
																																	0.021396	0.105119
																																	0.053025	0.010233
																																	0.211168	0.031629
																																	0.306054	0.010233
																																	0.010233	0.063257
																																	0.010233	0.021396
																																	0.136748	0.063257
																																	0.432569	0.094886
																																	0.158143	0.010233
																																	0.094886	0.041861
																																	0.063257	0.021396
																																	0.07349	0.041861
																																	0.021396	0.021396
																																	0.105119	0.063257
																																	0.084653	0.031629
																																	0.010233	0.021396
																																	0.021396	0.084653
																																	0.07349	0.084653
																																	0.041861	0.084653
																																	0.316287	0.105119
																																	0.084653	0.041861
																																	0.642807	0.706064
																																	0.358148	0.084653
																																	0.084653	0.041861
																																	0.041861	0.221401
																																	0.084653	0.126515
																																	0.041861	0.253029
																																	0.211168	0.253029
																																	0.021396	0.063257
																																	0.126515	0.105119
																																	0.084653	0.031629
																																	0.179539	0.063257
																																	0.07349	0.168376
																																	0.010233	0.179539
																																	0.031629	0.147911
																																	0.421406	0.116282
																																	0.053025	0.063257
																																	0.010233	0.021396
																																	0.221401	0.126515
																																	0.063257	0.105119
																																	0.126515	0.253029
																																	0.063257	0.010233
																																	0.622341	0.168376
																																	0.041861	0.084653
																																	0.622341	0.200005
																																	0.105119	0.179539
																																	0.432569	0.053025
																																	0.569316	0.32652
																																	0.041861	1.27538
																																	0.242797	0.031629
																																	0.041861	0.041861
																																	0.063257	0.07349
																																	0.211168	0.084653
																																	0.094886	0.041861
																																	0.031629	0.021396
																																	0.126515	0.07349
																																	0.094886	0.369311
																																	0.126515	0.147911
																																	0.041861	0.010233
																																	0.063257	0.063257
																																	0.094886	0.221401
																																	0.010233	0.031629
																																	0.063257	0.041861
																																	0.306054	0.010233
																																	0.053025	0.084653
																																	0.316287	0.063257
																																	0.021396	0.041861
																																	0.041861	0.812113
																																	0.158143	0.084653
																																	0.136748	0.021396
																																	0.136748	0.021396
																																	0.094886	0.116282
																																	0.021396	0.094886
																																	0.084653	0.041861
																																	0.084653	0.063257
																																	0.116282	0.041861
																																	0.147911	0.116282
																																	0.063257	0.053025
																																	0.041861	0.053025
																																	0.063257	0.010233
																																	0.021396	0.041861
																																	0.147911	0.021396
																																	0.063257	0.010233
																																	0.021396	0.07349
																																	0.041861	0.053025
																																	0.041861	0.116282
																																	0.010233	0.094886
																																	0.031629	0.07349
																																	0.010233	0.084653
																																	0.094886	0.07349
																																	0.126515	0.116282
																																	0.063257	0.031629
																																	0.031629	0.622341
																																	0.041861	0.337683
																																	0.021396	0.063257
																																	0.041861	0.094886
																																	0.105119	0.632574
																																	0.041861	0.179539
																																	0.010233	0.126515
																																	0.063257	0.063257
																																	0.021396	0.105119
																																	0.084653	0.041861
																																	0.041861	0.021396
																																	0.063257	0.010233
																																	0.063257	0.07349
																																	0.041861	0.053025
																																	0.053025	0.031629
																																	0.031629	0.07349
																																	0.010233	0.07349
																																	0.031629	0.010233
																																	0.221401	0.041861
																																	0.031629	0.063257
																																	0.316287	0.021396
																																	0.041861	0.021396
																																	0.105119	0.094886
																																	0.284658	0.010233
																																	0.147911	0.041861
																																	0.041861	0.021396
																																	0.010233	0.105119
																																	0.147911	0.07349
																																	0.053025	0.168376
																																	0.041861	0.021396
																																	0.063257	0.084653
																																	0.021396	0.041861
																																	0.063257	0.147911
																																	0.094886	0.200005
																																	0.084653	0.021396
																																	0.126515	0.07349
																																	0.084653	0.094886
																																	0.063257	0.053025
																																	0.537688	0.084653
																																	0.347916	0.063257
																																	0.041861	0.041861
																																	0.579549	0.053025
																																	0.147911	0.07349
																																	0.031629	0.105119
																																	0.126515	0.105119
																																	0.063257	0.021396
																																	0.031629	0.116282
																																	0.07349	0.147911
																																	0.168376	0.063257
																																	0.116282	0.136748
																																	0.041861	0.105119
																																	0.200005	0.084653
																																	0.010233	0.010233
																																	0.07349	0.041861
																																	0.041861	0.116282
																																	0.031629	0.158143
																																	0.116282	0.094886
																																	0.010233	0.053025
																																	0.780484	0.010233
																																	0.031629	0.041861
																																	0.021396	0.021396
																																	0.010233	0.063257
																																	0.010233	0.041861
																																	0.010233	0.959093
																																	0.126515	0.347916
																																	0.010233	0.07349
																																	0.031629	0.021396
																																	0.041861	0.010233
																																	0.759088	0.147911
																																	0.041861	0.010233
																																	0.041861	0.021396
																																	0.063257	0.041861
																																	0.284658	0.010233
																																	0.07349	0.031629
																																	0.053025	0.07349
																																	0.021396	0.010233
																																	0.021396	0.053025
																																	0.010233	0.231634
																																	0.105119	0.010233
																																	0.031629	0.105119
																																	0.041861	0.041861
																																	0.021396	0.010233
																																	0.200005	0.07349
																																	0.094886	0.053025
																																	0.010233	0.063257
																																	0.041861	0.041861
																																	0.094886	0.094886
																																	0.010233	0.158143
																																	0.041861	0.084653
																																	0.126515	0.421406
																																	0.021396	0.041861
																																	0.031629	0.053025
																																	0.010233	0.041861
																																	0.07349	0.136748
																																	0.053025	0.116282
																																	0.168376	0.084653
																																	0.179539	0.411173
																																	0.105119	0.041861
																																	0.021396	0.031629
																																	0.084653	0.041861
																																	0.021396	0.063257
																																	0.041861	0.07349
																																	0.306054	0.041861
																																	0.084653	0.126515
																																	0.158143	0.147911
																																	0.021396	0.07349
																																	0.031629	0.126515
																																	0.168376	0.126515
																																	0.737693	0.737693
																																	0.253029	0.094886
																																	0.041861	0.063257
																																	0.084653	0.389777
																																	0.031629	0.063257
																																	0.010233	0.031629
																																	0.031629	0.041861
																																	0.189772	0.053025
																																	0.158143	0.041861
																																	0.053025	0.053025
																																	0.07349	0.041861
																																	0.031629	0.021396
																																	0.041861	0.105119
																																	0.041861	0.010233
																																	0.021396	0.063257
																																	0.158143	0.041861
																																	0.063257	0.041861
																																	0.358148	0.094886
																																	0.253029	0.084653
																																	0.116282	1.70795
																																	0.084653	0.294891
																																	0.010233	0.116282
																																	0.136748	0.063257
																																	0.021396	0.041861
																																	0.021396	0.041861
																																	0.105119	0.094886
																																	0.041861	0.041861
																																	0.136748	0.158143
																																	0.063257	0.231634
																																	0.158143	0.136748
																																	0.053025	0.116282
																																	0.063257	0.136748
																																	0.010233	0.07349
																																	0.337683	0.084653
																																	0.053025	0.306054
																																	0.063257	0.136748
																																	0.105119	0.094886
																																	0.464197	0.189772
																																	0.211168	0.041861
																																	0.010233	0.021396
																																	0.158143	0.021396
																																	0.094886	0.053025
																																	0.053025	0.200005
																																	0.253029	0.116282
																																	0.136748	0.053025
																																	0.168376	0.105119
																																	0.094886	0.063257
																																	0.80095	0.389777
																																	0.041861	0.274425
																																	0.031629	0.084653
																																	0.031629	0.147911
																																	0.07349	1.07537
																																	0.084653	0.07349
																																	0.021396	0.084653
																																	0.07349	0.041861
																																	0.126515	0.031629
																																	0.010233	0.041861
																																	0.021396	0.189772
																																	0.126515	0.021396
																																	0.021396	0.021396
																																	0.041861	0.158143
																																	0.116282	0.421406
																																	0.041861	0.010233
																																	0.084653	0.105119
																																	0.010233	0.179539
																																	0.031629	0.084653
																																	0.041861	0.021396
																																	0.041861	0.07349
																																	0.021396	0.041861
																																	0.147911	0.063257
																																	0.010233	0.432569
																																	0.105119	0.07349
																																	0.041861	0.031629
																																	0.021396	0.094886
																																	0.031629	1.05398
																																	0.010233	0.010233
																																	0.063257	0.063257
																																	0.021396	0.158143
																																	0.07349	0.147911
																																	0.041861	0.853974
																																	0.021396	0.158143
																																	0.021396	0.094886
																																	0.306054	0.07349
																																	0.041861	0.116282
																																	0.021396	0.021396
																																	0.053025	0.041861
																																	0.010233	0.021396
																																	0.041861	0.600945
																																	0.041861	0.221401
																																	0.07349	0.179539
																																	0.010233	0.021396
																																	0.07349	0.07349
																																	0.158143	0.07349
																																	0.094886	0.053025
																																	0.031629	0.094886
																																	0.147911	0.105119
																																	0.105119	0.07349
																																	0.010233	0.010233
																																	0.07349	0.168376
																																	0.47443	0.094886
																																	0.041861	0.126515
																																	0.116282	0.116282
																																	0.010233	0.031629
																																	0.041861	0.263262
																																	0.158143	0.031629
																																	0.179539	0.031629
																																	0.010233	0.347916
																																	0.053025	0.063257
																																	0.041861	0.147911
																																	0.063257	0.084653
																																	0.105119	0.021396
																																	0.147911	0.041861
																																	0.041861	0.263262
																																	0.041861	0.041861
																																	0.094886	0.07349
																																	0.021396	0.063257
																																	0.084653	0.021396
																																	0.010233	0.063257
																																	0.231634	0.116282
																																	0.010233	0.253029
																																	0.063257	0.116282
																																	0.421406	0.094886
																																	0.084653	0.063257
																																	0.094886	0.084653
																																	0.021396	0.211168
																																	0.010233	0.179539
																																	0.07349	0.116282
																																	0.041861	0.094886
																																	0.126515	0.063257
																																	0.221401	0.063257
																																	0.021396	0.053025
																																	0.506059	0.158143
																																	0.094886	0.105119
																																	0.041861	0.021396
																																	0.231634	0.084653
																																	0.094886	0.07349
																																	0.136748	0.179539
																																	0.053025	0.136748
																																	0.010233	0.147911
																																	0.147911	0.041861
																																	0.031629	0.158143
																																	0.041861	0.07349
																																	0.126515	0.116282
																																	0.021396	0.041861
																																	0.041861	0.053025
																																	0.147911	0.094886
																																	0.158143	0.084653
																																	0.010233	0.010233
																																	0.010233	0.041861
																																	0.063257	0.158143
																																	0.189772	0.041861
																																	0.07349	0.041861
																																	0.063257	0.021396
																																	0.041861	0.116282
																																	0.094886	0.041861
																																	0.053025	0.031629
																																	0.063257	0.094886
																																	0.211168	0.010233
																																	0.063257	0.031629
																																	0.07349	0.010233
																																	0.053025	0.116282
																																	0.041861	0.136748
																																	0.010233	0.316287
																																	0.010233	0.041861
																																	0.158143	0.07349
																																	0.021396	0.021396
																																	0.031629	0.041861
																																	0.126515	0.053025
																																	0.010233	0.031629
																																	0.010233	0.021396
																																	0.041861	0.041861
																																	0.010233	0.021396
																																	0.664202	0.010233
																																	0.041861	0.031629
																																	0.031629	0.168376
																																	0.158143	0.063257
																																	0.021396	0.136748
																																	0.063257	0.031629
																																	0.010233	0.021396
																																	0.094886	0.010233
																																	0.07349	0.010233
																																	0.063257	0.053025
																																	0.136748	0.010233
																																	0.031629	0.010233
																																	0.021396	0.116282
																																	0.031629	0.010233
																																	0.021396	0.063257
																																	0.021396	0.136748
																																	0.041861	0.031629
																																	0.211168	0.07349
																																	0.010233	0.021396
																																	0.063257	0.041861
																																	0.010233	0.063257
																																	0.053025	0.010233
																																	0.041861	0.053025
																																	0.053025	0.041861
																																	0.07349	0.041861
																																	0.010233	0.021396
																																	0.158143	0.010233
																																	0.041861	0.021396
																																	0.105119	0.07349
																																	0.010233	0.010233
																																	0.041861	0.021396
																																	0.021396	0.021396
																																	0.063257	0.041861
																																	0.063257	0.010233
																																	0.116282	0.07349
																																	0.021396	0.010233
																																	0.053025	0.021396
																																	0.053025	0.041861
																																	0.32652	0.126515
																																	0.031629	0.021396
																																	0.041861	0.021396
																																	0.031629	0.021396
																																	0.116282	0.021396
																																	0.168376	0.379544
																																	0.063257	0.021396
																																	0.031629	0.063257
																																	0.053025	0.041861
																																	0.010233	0.021396
																																	0.105119	0.063257
																																	0.041861	0.105119
																																	0.021396	0.041861
																																	0.053025	0.316287
																																	0.084653	0.147911
																																	0.021396	0.211168
																																	0.053025	0.484663
																																	0.041861	0.316287
																																	0.021396	0.126515
																																	0.116282	0.442802
																																	0.031629	0.136748
																																	0.053025	0.041861
																																	0.021396	0.569316
																																	0.010233	0.021396
																																	0.527455	0.221401
																																	0.010233	0.147911
																																	0.063257	0.010233
																																	0.07349	0.021396
																																	0.041861	0.126515
																																	0.021396	1.71818
																																	0.041861	0.506059
																																	0.053025	0.231634
																																	0.041861	0.116282
																																	0.116282	0.010233
																																	0.242797	0.094886
																																	0.07349	0.063257
																																	0.147911	0.010233
																																	0.389777	0.063257
																																	0.094886	0.031629
																																	0.053025	0.07349
																																	0.031629	0.126515
																																	0.021396	0.07349
																																	0.084653	0.021396
																																	0.010233	0.094886
																																	0.294891	0.021396
																																	0.021396	0.189772
																																	0.084653	0.041861
																																	0.041861	0.021396
																																	0.105119	0.010233
																																	0.211168	0.041861
																																	0.031629	0.337683
																																	0.221401	0.053025
																																	0.021396	0.041861
																																	0.07349	0.010233
																																	0.041861	0.221401
																																	0.063257	0.010233
																																	0.116282	0.116282
																																	0.041861	0.147911
																																	0.053025	0.063257
																																	0.200005	0.031629
																																	0.010233	0.084653
																																	0.294891	0.031629
																																	0.200005	0.40094
																																	0.041861	0.147911
																																	0.053025	0.263262
																																	0.010233	0.021396
																																	0.021396	0.084653
																																	0.253029	0.07349
																																	0.136748	0.053025
																																	0.07349	0.179539
																																	0.021396	0.116282
																																	0.126515	0.063257
																																	0.063257	0.084653
																																	0.031629	0.116282
																																	0.084653	0.021396
																																	0.041861	0.07349
																																	0.041861	0.021396
																																	0.041861	0.063257
																																	0.041861	0.063257
																																	0.021396	0.063257
																																	0.136748	0.041861
																																	0.105119	0.021396
																																	0.105119	0.041861
																																	0.284658	0.041861
																																	0.147911	0.021396
																																	0.168376	0.105119
																																	0.010233	0.041861
																																	0.010233	0.168376
																																	0.347916	0.126515
																																	0.07349	0.389777
																																	0.063257	0.294891
																																	0.126515	0.084653
																																	0.053025	0.010233
																																	0.041861	0.126515
																																	0.094886	0.021396
																																	0.07349	0.07349
																																	0.07349	0.189772
																																	0.041861	0.010233
																																	0.031629	0.063257
																																	0.253029	0.147911
																																	0.041861	0.010233
																																	0.231634	0.041861
																																	0.07349	0.063257
																																	0.147911	0.094886
																																	0.041861	0.158143
																																	0.041861	0.094886
																																	0.116282	0.021396
																																	0.231634	0.179539
																																	0.147911	0.294891
																																	0.021396	0.041861
																																	0.063257	0.464197
																																	0.010233	0.031629
																																	0.105119	0.07349
																																	0.010233	0.136748
																																	0.021396	0.116282
																																	0.105119	0.041861
																																	0.084653	0.084653
																																	0.031629	0.864207
																																	0.179539	0.010233
																																	0.031629	0.010233
																																	0.685598	0.105119
																																	0.053025	0.242797
																																	0.041861	0.07349
																																	0.094886	0.294891
																																	0.021396	0.07349
																																	0.126515	0.031629
																																	0.07349	0.021396
																																	0.306054	0.010233
																																	0.041861	0.041861
																																	0.211168	0.263262
																																	0.010233	0.136748
																																	0.010233	0.063257
																																	0.010233	0.147911
																																	0.010233	1.37027
																																	0.041861	0.084653
																																	0.041861	0.041861
																																	0.136748	0.084653
																																	0.010233	0.021396
																																	0.053025	0.464197
																																	0.084653	0.063257
																																	0.063257	0.010233
																																	0.041861	0.105119
																																	0.094886	0.158143
																																	0.105119	0.231634
																																	0.031629	0.07349
																																	0.231634	0.737693
																																	0.053025	0.253029
																																	0.432569	0.041861
																																	0.010233	0.031629
																																	0.010233	0.031629
																																	0.084653	0.041861
																																	0.316287	0.010233
																																	0.063257	0.010233
																																	0.010233	0.063257
																																	0.231634	0.07349
																																	0.041861	0.717227
																																	0.041861	0.031629
																																	0.053025	0.168376
																																	0.010233	3.05775
																																	0.010233	0.211168
																																	0.211168	0.063257
																																	0.105119	0.07349
																																	0.674435	0.031629
																																	0.010233	0.168376
																																	0.07349	0.041861
																																	0.084653	0.453034
																																	0.347916	0.094886
																																	0.031629	0.063257
																																	0.041861	0.07349
																																	0.200005	0.041861
																																	0.063257	0.010233
																																	0.041861	0.031629
																																	0.010233	0.063257
																																	0.021396	0.010233
																																	0.063257	0.07349
																																	0.189772	0.063257
																																	0.094886	0.516292
																																	0.031629	0.021396
																																	0.158143	0.07349
																																	0.010233	0.084653
																																	0.284658	0.010233
																																	0.041861	0.116282
																																	0.031629	0.063257
																																	0.010233	0.094886
																																	0.094886	0.211168
																																	0.053025	0.031629
																																	0.07349	0.053025
																																	0.021396	0.07349
																																	0.053025	0.263262
																																	0.041861	0.07349
																																	0.07349	0.021396
																																	0.126515	0.211168
																																	0.010233	0.147911
																																	0.07349	0.231634
																																	0.010233	0.063257
																																	0.010233	0.041861
																																	0.021396	0.041861
																																	0.105119	0.010233
																																	0.053025	0.010233
																																	0.084653	0.063257
																																	0.041861	0.063257
																																	0.031629	0.484663
																																	0.053025	0.010233
																																	0.063257	0.063257
																																	0.021396	0.105119
																																	0.021396	0.47443
																																	0.031629	0.938628
																																	0.041861	0.970256
																																	0.622341	0.084653
																																	0.053025	0.021396
																																	0.010233	0.053025
																																	0.010233	0.179539
																																	0.179539	0.116282
																																	0.010233	0.031629
																																	0.053025	0.084653
																																	0.041861	0.105119
																																	0.053025	0.053025
																																	0.010233	0.358148
																																	0.010233	0.010233
																																	0.168376	2.03447
																																	0.706064	0.041861
																																	0.021396	0.07349
																																	0.063257	0.189772
																																	0.010233	0.084653
																																	0.010233	0.021396
																																	0.041861	0.168376
																																	0.010233	0.126515
																																	0.010233	0.084653
																																	0.442802	0.021396
																																	0.094886	0.031629
																																	0.063257	0.010233
																																	0.010233	0.021396
																																	0.031629	0.07349
																																	0.07349	0.094886
																																	0.031629	0.600945
																																	0.126515	0.189772
																																	0.053025	0.147911
																																	0.031629	0.158143
																																	0.094886	0.221401
																																	0.010233	0.231634
																																	0.010233	0.041861
																																	0.590712	0.031629
																																	0.010233	0.094886
																																	0.590712	0.126515
																																	0.010233	0.484663
																																	0.32652	0.084653
																																	0.274425	0.063257
																																	0.010233	0.063257
																																	0.453034	0.021396
																																	0.021396	0.084653
																																	0.010233	1.28654
																																	0.031629	0.168376
																																	0.021396	0.495826
																																	0.126515	0.021396
																																	0.021396	0.136748
																																	0.263262	0.168376
																																	0.010233	0.031629
																																	0.010233	0.021396
																																	0.263262	0.041861
																																	0.041861	0.084653
																																	0.136748	0.337683
																																	0.084653	0.07349
																																	0.021396	0.231634
																																	0.021396	0.063257
																																	0.316287	0.094886
																																	0.105119	0.07349
																																	0.084653	0.094886
																																	0.063257	0.041861
																																	0.031629	0.021396
																																	0.041861	0.136748
																																	0.158143	0.084653
																																	0.010233	0.041861
																																	0.126515	0.07349
																																	0.084653	0.053025
																																	0.041861	0.136748
																																	0.010233	0.516292
																																	0.053025	0.041861
																																	0.242797	0.094886
																																	0.041861	0.611178
																																	0.010233	0.126515
																																	0.07349	0.041861
																																	0.053025	0.063257
																																	0.084653	0.031629
																																	0.010233	0.063257
																																	0.010233	0.041861
																																	0.053025	0.126515
																																	0.010233	0.010233
																																	0.053025	0.053025
																																	0.07349	0.369311
																																	0.053025	0.010233
																																	0.084653	0.421406
																																	0.041861	0.094886
																																	0.041861	0.063257
																																	0.041861	0.179539
																																	0.189772	0.053025
																																	0.084653	0.094886
																																	0.010233	0.094886
																																	0.041861	0.063257
																																	0.126515	0.021396
																																	0.221401	0.041861
																																	0.07349	0.084653
																																	0.116282	0.063257
																																	0.041861	0.105119
																																	0.07349	0.031629
																																	0.116282	0.031629
																																	0.136748	0.031629
																																	0.116282	0.07349
																																	0.084653	0.021396
																																	0.126515	0.041861
																																	0.07349	1.88749
																																	0.253029	0.221401
																																	0.07349	0.021396
																																	0.063257	0.021396
																																	0.453034	0.041861
																																	0.168376	0.010233
																																	0.041861	0.031629
																																	0.021396	0.021396
																																	0.200005	0.126515
																																	0.231634	0.147911
																																	0.136748	0.041861
																																	0.010233	0.168376
																																	0.094886	0.179539
																																	0.031629	0.084653
																																	0.063257	0.053025
																																	0.07349	0.063257
																																	0.063257	0.105119
																																	0.031629	0.316287
																																	0.147911	0.07349
																																	0.126515	0.031629
																																	0.031629	0.010233
																																	0.031629	0.021396
																																	0.211168	0.041861
																																	0.031629	0.516292
																																	0.031629	0.021396
																																	0.063257	0.063257
																																	0.053025	0.094886
																																	0.231634	0.010233
																																	0.010233	0.021396
																																	0.211168	0.263262
																																	0.031629	0.010233
																																	0.063257	0.084653
																																	0.253029	0.116282
																																	0.010233	0.063257
																																	0.021396	0.041861
																																	0.053025	0.021396
																																	0.031629	0.105119
																																	0.021396	0.084653
																																	0.094886	0.021396
																																	0.105119	0.07349
																																	0.116282	0.07349
																																	0.041861	3.13124
																																	0.021396	0.07349
																																	0.053025	0.274425
																																	0.041861	0.031629
																																	0.07349	0.053025
																																	0.041861	0.253029
																																	0.031629	0.147911
																																	0.021396	0.126515
																																	0.041861	0.041861
																																	0.031629	0.053025
																																	0.07349	0.053025
																																	0.07349	0.021396
																																	0.021396	0.063257
																																	0.031629	0.010233
																																	0.242797	0.063257
																																	0.147911	0.010233
																																	0.136748	0.010233
																																	0.105119	0.010233
																																	0.021396	0.063257
																																	0.021396	0.105119
																																	0.041861	3.37404
																																	0.041861	0.126515
																																	0.07349	0.053025
																																	0.179539	0.010233
																																	0.094886	0.041861
																																	0.211168	0.094886
																																	0.07349	0.021396
																																	0.094886	0.094886
																																	0.010233	0.041861
																																	0.031629	0.021396
																																	0.041861	0.284658
																																	0.010233	0.053025
																																	0.084653	0.263262
																																	0.158143	0.084653
																																	0.094886	0.053025
																																	0.094886	0.010233
																																	0.041861	0.041861
																																	0.053025	0.316287
																																	0.168376	0.80095
																																	0.031629	0.041861
																																	0.021396	0.07349
																																	0.07349	0.021396
																																	0.041861	0.010233
																																	0.041861	0.041861
																																	0.07349	0.021396
																																	0.010233	0.053025
																																	0.031629	0.105119
																																	0.211168	0.031629
																																	0.021396	0.041861
																																	0.07349	0.094886
																																	0.063257	0.041861
																																	0.031629	0.010233
																																	0.136748	0.041861
																																	0.189772	0.010233
																																	0.221401	0.094886
																																	0.07349	0.021396
																																	0.063257	0.453034
																																	0.021396	0.021396
																																	0.031629	0.041861
																																	0.010233	0.041861
																																	0.136748	0.021396
																																	0.021396	0.506059
																																	0.274425	0.041861
																																	0.010233	0.041861
																																	0.147911	0.105119
																																	0.031629	0.031629
																																	0.021396	0.031629
																																	0.031629	0.780484
																																	0.116282	0.105119
																																	0.211168	0.812113
																																	0.021396	0.136748
																																	0.041861	0.242797
																																	0.136748	0.010233
																																	0.041861	0.084653
[truncated: 1,824 more rows]

## Sheet: Figure 8
	Fig. 7c					1:Control siRNA							Fig. 8e							Fig. 8h					1:Control siRNA							Fig. 8j
						2:Nup153 siRNA							13.18	9.55	10.53	10.55	8.91	7.2							2:Nup153 siRNA							1	2	3	4	5	6
						3:ELYS siRNA							12.1	9.18	9.5	12.7	7.76	6.8							3:ELYS siRNA							13.06	11.57	11.1	10.51	9.42	8.3
						4:RanBP2 siRAN or AUXIN							13.96	9.57	10.15	12.92	7.57	7.69							4:RanBP2 siRAN or AUXIN							12.79	11.18	10.99	11.17	9.78	9.36
						5:Nup153 siRNA+RanBP2 siRAN or AUXIN							13.52	9.25	8.82	12.81	7.47	8.81							5:Nup153 siRNA+RanBP2 siRAN or AUXIN							13.28	8.2	9.85	8.66	9.43	9.62
						6:ELYS siRNA+RanBP2 siRAN or AUXIN							12.67	11.84	8.01	13.11	7.47	6.79							6:ELYS siRNA+RanBP2 siRAN or AUXIN							11.62	8.51	9.42	9.34	9.75	8.66
													14.36	10.98	8.31	9.29	8.33	9.37														11.48	9.72	11.08	10.17	9.41	10.23
						Fig. 8d							14.02	7.49	10.46	8.82	7.02	7.96							Fig. 8i							12.4	12.6	10.91	9.57	10.27	8.91
						1	2	3	4	5	6		12	9.76	9.08	10.73	7.5	8.51							1	2	3	4	5	6		13.36	9.25	10.81	10.38	10.7	9.42
						0.026795	0.0159796	0.0137642	0.0223199	0.0137952	0.00830118		12.44	8.99	8.67	11.48	7.38	7.21							0.46924	0.465248	0.307309	0.206652	0.369558	0.174012		12.5	12.12	11.9	10.22	10.27	9.83
						0.0237607	0.0168522	0.00911	0.0231009	0.0131395	0.00936536		12.72	8.31	9.89	10.4	7.03	7.81							0.438714	0.430879	0.417365	0.220986	0.287983	0.156742		12.27	8.49	9.88	9.92	8.87	9.9
						0.0309831	0.0146696	0.0093202	0.0192215	0.0154887	0.00674585		13.14	11.27	8.2	12.33	9.17	7.96							0.543287	0.430712	0.606154	0.262941	0.226029	0.216455		13.25	10.01	10.56	9.35	9.17	8.62
						0.0275213	0.0129677	0.0142778	0.0148331	0.0171526	0.00857819		12.65	9.63	8.35	12.03	8.84	6.86							0.534137	0.472511	0.422812	0.229793	0.418412	0.161075		13.61	10.35	9.77	9.16	10.07	8.02
						0.0181849	0.0174334	0.0148097	0.0229243	0.013214	0.0102163		13.38	9.42	9.74	10.25	9.66	7.21							0.543909	0.421346	0.390217	0.230017	0.392858	0.204545		12	11.3	11.62	10.01	8.81	9.34
						0.0234821	0.0161588	0.0081947	0.0212989	0.021896	0.00751304		12.09	8.77	7.84	10.74	7.1	10.09							0.469752	0.49791	0.319221	0.292611	0.24366	0.206274		11.65	9.24	10.37	10.36	9.52	9.57
						0.0183338	0.0175543	0.0082507	0.0173288	0.0105368	0.00797262		14.02	8.96	7.89	10.41	8.63	9.66							0.454005	0.417482	0.338909	0.263952	0.410078	0.310599		13.06	9.61	9.86	9.8	8.43	9.35
						0.0209686	0.0138854	0.0113871	0.0187673	0.0176044	0.00794228		14.94	9.75	8.13	11.79	11.86	7.34							0.370485	0.491789	0.298205	0.236014	0.315353	0.211222		13.03	11.08	7.27	10.2	10.23	8.34
						0.0179354	0.0178214	0.0100519	0.0206947	0.0134135	0.00717187		13.04	9.01	8.73	11.77	9.02	7.9							0.448794	0.420024	0.278321	0.333967	0.297304	0.192629		13.1	11.64	8.97	10.35	9.35	8.42
						0.0261555	0.0168093	0.0134814	0.020045	0.0109096	0.00585716		13.81	9.31	8.6	8.03	9.73	6.52							0.335479	0.535968	0.313267	0.253308	0.224122	0.209731		12.07	11.65	8.54	10.83	9.14	9.09
						0.024255	0.0160365	0.0085357	0.0188752	0.0145027	0.0114991		12.96	10.76	8.6	10.78	9.78	9.01							0.423661	0.510317	0.332061	0.222591	0.264474	0.157966		13.48	10.69	9.18	10.73	9.2	9.17
						0.0220342	0.0164825	0.0129632	0.0123016	0.00918132	0.0123755		13.09	10.68	8.98	11.36	6.93	8.75							0.487494	0.527447	0.3638	0.311472	0.407646	0.213702		13.15	11.09	9.14	9.78	8.4	8.54
						0.0260388	0.0153822	0.0082125	0.0136063	0.0146118	0.0084055		13.95	11.52	10.3	12.54	9.06	8.94							0.427436	0.629898	0.290215	0.216596	0.331421	0.205118		13.56	9.8	11.1	10.79	8.68	8.47
						0.0216595	0.0211795	0.0107709	0.0143406	0.0160695	0.0127529		13.56	9.76	8.45	10.31	8.18	7.32							0.478468	0.403828	0.327449	0.393305	0.215216	0.218994		12.99	10.05	10.05	9.17	9.19	8.65
						0.0260554	0.0228477	0.0100689	0.0196662	0.0147722	0.0101839		13.74	8.93	9.52	12.55	6.49	6.44							0.470379	0.500417	0.375757	0.375436	0.322799	0.3278		12.11	9.78	11.07	10.68	8.37	8.48
						0.0255935	0.0201871	0.0100255	0.0150154	0.0135458	0.0110795		13.9	9.34	8.36	11.88	8.61	7.56							0.353471	0.562806	0.389091	0.23072	0.334031	0.173595		11.72	9.45	11.34	10.52	9.93	8.58
						0.0206865	0.0181663	0.0128156	0.0161098	0.0120882	0.0118977		12.34	9.42	7.59	12.36	9.05	10.08							0.504684	0.570272	0.309913	0.202971	0.420864	0.306179		13.31	10.14	9.56	9.28	9.64	9.36
						0.0246426	0.0170319	0.0156405	0.0138742	0.0121719	0.0110462		13.72	10.9	9.53	12.56	8.34	9.56							0.480571	0.367403	0.33469	0.337394	0.325657	0.27423		11.9	10.45	10.57	10.07	9.48	8.52
						0.0208121	0.0149833	0.0104116	0.018329	0.00871442	0.00896462		13.37	10.28	11.04	12.53	10.17	7.75							0.45659	0.500206	0.41296	0.318277	0.267365	0.238227		12.23	9.41	10	10.01	9.11	9.5
						0.0233476	0.0192665	0.0147739	0.0163308	0.00929741	0.00870497		13.29	9.23	11.88	12.83	7.37	7.71							0.384102	0.465186	0.383612	0.266855	0.226025	0.228361		13.48	8.48	10.99	11.16	9.9	9.75
						0.026243	0.0217881	0.0117229	0.0232437	0.0188012	0.0082057		13.83	9.28	8.29	12.99	8.24	10.03							0.42362	0.446334	0.432412	0.31082	0.29715	0.215195		13.2	9.53	11.98	9.81	7.88	10.25
						0.0226554	0.0216816	0.0192238	0.0191016	0.00975774	0.0114393		14.32	10.5	8.73	11.77	8.04	9.82							0.484468	0.437759	0.336707	0.359338	0.237007	0.204281		12.57	9.16	10.51	9.49	9.18	8.27
						0.0183443	0.0224381	0.0163613	0.0175826	0.00979986	0.0121977		12.91	11.91	10.04	11.75	9.78	8.7							0.424603	0.404115	0.378734	0.258612	0.349025	0.199617		12.79	10.42	12.67	9.36	8.05	8.14
						0.0234973	0.0190442	0.0211942	0.019599	0.0201874	0.0160569		12.35	9.97	9.13	13.77	9.37	9.07							0.372709	0.359358	0.324348	0.34847	0.295226	0.192333		13.9	11.08	9.91	9.43	8.89	9.52
						0.0208909	0.0196865	0.0138491	0.0157083	0.0211183	0.0107093		13.15	9.03	7.56	10.95	8.98	9							0.338913	0.357085	0.394215	0.34202	0.331379	0.21665		12.83	9.1	8.75	9.73	8.26	9.78
						0.020439	0.0203709	0.0147886	0.0157984	0.0215998	0.00870704		12.43	9.19	10.19	12.62	9.36	9.53							0.437153	0.351651	0.370889	0.323411	0.331332	0.31491		12.33	8.63	8.05	9.58	8.83	8.94
						0.0209383	0.0194916	0.0176083	0.0223782	0.0297277	0.0133906		12.69	9.68	9.67	9.31	6.85	8.28							0.371329	0.513976	0.446847	0.352804	0.404408	0.335153		12.28	10.74	8.91	10.16	8.54	9.35
						0.0203166	0.0216807	0.0112787	0.0185426	0.0310287	0.0147341		14.56	10.75	7.77	9.01	9.33	8.11							0.3978	0.35387	0.3556	0.363508	0.362432	0.307038		13.6	9.96	10.97	10.48	7.93	8.49
						0.0288751	0.017218	0.0178192	0.0143013	0.027582	0.00964735		13.18	11.36	8.43	11.13	9.6	7.03							0.522211	0.250532	0.381348	0.377469	0.267549	0.464494		12.46	11.67	8.4		7.68	8.54
						0.0222776	0.0152576	0.0203273	0.0192534	0.0235223	0.00942531		12.87	10.5	8.16	10.84	8.83	7.79							0.491325	0.390707	0.364624	0.384566	0.32903	0.398316		12.05	10.2	9.87		7.47	8.86
						0.0166601	0.0216749	0.0220739	0.0160484	0.0263472	0.015073		13.52	8.72	10.08	11.88	9.15	8.49							0.487748	0.310492	0.386013	0.290299	0.333089	0.277745		13.01	10.34	9.46		9.9	8.8
						0.0191141	0.0218584	0.0235619	0.0196814	0.0254358	0.0137633		13.72	9.89	8.13	9.41	8.96	8.2							0.542373	0.384851	0.329668	0.399064	0.344234	0.285997		13.86	11.24			9.37	8.57
						0.0211382	0.0162586	0.0170087	0.0185591	0.0246753	0.0119347		13.59	10.19	8.66	9.73	6.59	8.13							0.40864	0.433995	0.361363	0.301287	0.248589	0.327204		12.54				9.33	9.16
						0.0216392	0.015748	0.0163554	0.0206968	0.0318425	0.00968352		14.92	9.24	9.82	9.06	8.55	9.43							0.425906	0.394559	0.342857	0.191473	0.290478	0.33565		13				9.21	9.22
						0.0170615	0.0171663	0.0103349	0.0222963	0.0269879	0.0137164		12.18	8.07	7.78	9.89	10.02	7.8							0.465083	0.352643	0.354789	0.288612	0.227883	0.304976						9.59
						0.0219414	0.0163169	0.0133698	0.0198301	0.0158247	0.00841435			12.09	7.56	10.62	9.88	8.03							0.423093	0.421237	0.393302	0.261909	0.197664	0.373749
						0.0148101	0.0152306	0.0132558	0.0185647	0.0145931	0.00980824				9.24	12.59	9.23	8.91							0.466155	0.378797	0.358063	0.254888	0.274452	0.321349
						0.0371532	0.0135416	0.0125854	0.0189484	0.0132974	0.012994														0.559128	0.31492	0.437252	0.197684	0.303943	0.293648
						0.0262584	0.0160415	0.0089902	0.0191521	0.0161027	0.0107234														0.379912	0.423836	0.419758	0.3213	0.376331	0.24558
						0.0256296	0.0130721	0.0109984	0.0193827	0.0189786	0.00935608														0.575574	0.373743	0.40068	0.304025	0.25411	0.280963
						0.0192594	0.0128956	0.0080437	0.0128812	0.0189538	0.00903218														0.465103	0.38943	0.367105	0.357464	0.264616	0.419444
						0.021953	0.0139995	0.0106433	0.0169203	0.0157762	0.00820815														0.531014	0.336391	0.390434	0.270118	0.272213	0.19224
						0.0224816	0.0125975	0.015949	0.0214904	0.0154957	0.00887104														0.421411	0.358226	0.377336	0.215251	0.371529	0.307923
						0.0216384	0.0115018	0.0090775	0.0164091	0.015469	0.00942677														0.534096	0.407062	0.4859	0.207753	0.346871	0.154528
						0.0243298	0.0149242	0.0110453	0.0233285	0.0147889	0.0106729														0.404708	0.395224	0.33747	0.408644	0.249673	0.379147
						0.0236777	0.0133241	0.0111627	0.0144214	0.0148739	0.00760525														0.372107	0.328894	0.353772	0.283708	0.312253	0.347772
						0.0290856	0.0133889	0.0143792	0.0202889	0.0175104	0.0102122														0.522882	0.368964	0.397024	0.263826	0.261835	0.268156
						0.0218	0.0109486	0.0146422	0.0174061	0.0184242	0.0128396														0.39928	0.398581	0.364416	0.294701	0.283703	0.304488
						0.0229033	0.0105276	0.0160226	0.0191047	0.0141034	0.00796503														0.389597	0.28558	0.41371	0.309245	0.274835	0.269299
						0.0195421	0.0112332	0.0154351	0.0172016	0.0165917	0.0111796														0.53371	0.3852	0.388304	0.239795	0.33997	0.263829
						0.0218137	0.010881	0.017703	0.0146864	0.0147246	0.00929386														0.494762	0.376235	0.437133	0.279964	0.368134	0.305383
						0.0351544	0.0128219	0.0198046	0.0189607	0.0132534	0.00974932														0.491818	0.371746	0.378439	0.328155	0.360287	0.231645
						0.0200384	0.0208447	0.0141671	0.0176673	0.0190556	0.00950018														0.44506	0.330547	0.359784	0.31272	0.333541	0.353304
						0.0276073	0.0200013	0.0135995	0.0182093	0.0210904	0.010242														0.479117	0.335456	0.375547	0.355938	0.357149	0.321902
						0.0256183	0.0186592	0.0139105	0.0141399	0.0183895	0.00841401														0.361732	0.339876	0.412401	0.245694	0.248534	0.275449
						0.0328007	0.0202103	0.0132708	0.0212663	0.0149706	0.00900057														0.479052	0.355339	0.330975	0.310013	0.321612	0.233096
						0.0231711	0.0207023	0.0142574	0.0184126	0.0156698	0.00721163														0.401102	0.278249	0.377906	0.277274	0.382754	0.307634
						0.0312715	0.019898	0.0150151	0.0219721	0.0182737	0.00785269														0.373102	0.331664	0.40102	0.342915	0.429747	0.22512
						0.021526	0.0180338	0.0119083	0.0190652	0.0215504	0.00904977														0.485763	0.382816	0.339732	0.26342	0.361342	0.275699
						0.0307807	0.0215108	0.0088261	0.0227842	0.0166399	0.00856239														0.367285	0.334437	0.375097	0.282629	0.313978	0.295548
						0.0332191	0.0297717	0.0124236	0.0192719	0.023812	0.0103446														0.432504	0.346061	0.344784	0.253308	0.408734	0.182097
						0.0308003	0.028108	0.0088563	0.0199513	0.0136842	0.00740654														0.402957	0.366107	0.341616	0.197882	0.376123	0.232231
						0.0289954	0.021493	0.0115563	0.0145328	0.0117696	0.00854597														0.324683	0.326525	0.379708	0.331386	0.265705	0.238586
						0.037853	0.0228946	0.0087943	0.0197011	0.0139267	0.0109163														0.401564	0.355425	0.391616	0.30926	0.357378	0.244927
						0.0363273	0.0181972	0.0071794	0.0181774	0.0184269	0.00773048														0.395098	0.265234	0.381368	0.304858	0.301271	0.232796
						0.0166266	0.0207117	0.0128737	0.0213525	0.014069	0.00744194														0.440413	0.294411	0.40564	0.269009	0.379474	0.228201
						0.0307046	0.0243121	0.0101297	0.0152203	0.0149686	0.0203634														0.438475	0.293111	0.317052	0.351936	0.299903	0.274348
						0.0352549	0.025744	0.01037	0.0157802	0.0192666	0.0128766														0.374344	0.3578	0.332727	0.359223	0.29796	0.226506
						0.033885	0.0188462	0.0098265	0.0177548	0.0146575	0.0181838														0.398901	0.337812	0.334949	0.261929	0.286902	0.361832
						0.0305319	0.0184716	0.0203837	0.0158396	0.0148332	0.0131258														0.426089	0.336734	0.316057	0.239698	0.374578	0.16897
						0.0272245	0.0210899	0.0204709	0.0168837	0.0135634	0.00996355														0.438809	0.37372	0.310873	0.236429	0.457952	0.232934
						0.0371347	0.0200803	0.014586	0.0133592	0.0123557	0.0156847														0.397111	0.29636	0.343628	0.3194	0.333714	0.484247
						0.0296507	0.018072	0.0176563	0.0143108	0.0169896	0.0105791														0.396885	0.259667	0.413988	0.352034	0.289672	0.319112
						0.0367045	0.020287	0.0114398	0.0169858	0.0109324	0.0128032														0.415776	0.281412	0.390344	0.226786	0.310792	0.25736
						0.0339561	0.0179462	0.021283	0.0205874	0.0123824	0.00992935														0.453379	0.265588	0.419093	0.276311	0.348667	0.277517
						0.034594	0.0172523	0.0199215	0.0138748	0.0195196	0.0119422														0.399582	0.288262	0.332432	0.284618	0.274798	0.258228
						0.0148428	0.0187949	0.0167213	0.0201164	0.0121558	0.0138825														0.423826	0.31441	0.365094	0.310533	0.294761	0.232553
						0.0164961	0.0169603	0.0128929	0.0183746	0.0119695	0.0116149														0.41418	0.385124	0.386527	0.289269	0.281493	0.315183
						0.0166406	0.0179243	0.0187457	0.022793	0.0121866	0.0107336														0.436405	0.377196	0.244455	0.315996	0.315599	0.295126
						0.00901097	0.0170625	0.011021	0.0194666	0.0153887	0.0120489														0.379181	0.334673	0.386871	0.285979	0.29644	0.257571
						0.0160554	0.017468	0.0136073	0.0182507	0.00967486	0.012242														0.402479	0.295968	0.522923	0.234637	0.277909	0.264995
						0.0159995	0.01854	0.0121301	0.0143294	0.0100566	0.0123927														0.373877	0.291172	0.351068	0.285178	0.265162	0.21462
						0.0143632	0.0153961	0.0115073	0.0184395	0.0139786	0.0126906														0.374921	0.285395	0.391806	0.341246	0.363977	0.225759
						0.00800101	0.0193858	0.0124158	0.0196629	0.0102208	0.00956134														0.408888	0.289965	0.375728	0.365613	0.42654	0.26902
						0.0158566	0.0166447	0.0104556	0.0188057	0.0122785	0.0109998														0.416535	0.344167	0.397906	0.2978	0.26031	0.215222
						0.00888216	0.0168504	0.0112795	0.017054	0.00879649	0.0117225														0.379249	0.263508	0.45853	0.277966	0.365947	0.242885
						0.00838701	0.0163831	0.0104438	0.0244637	0.0103319	0.0121209														0.373793	0.391652	0.412766	0.253912	0.360449	0.209435
						0.0148051	0.0158519	0.0118307	0.0143068	0.0100299	0.0142337														0.644969	0.290357	0.28795	0.312207	0.412193	0.450946
						0.0126357	0.0136698	0.0145625	0.0225086	0.0138365	0.0142087														0.384072	0.25674	0.393145	0.396643	0.354941	0.275576
						0.0127272	0.0101342	0.0131938	0.0165242	0.0131388	0.014764														0.400131	0.318756	0.368995	0.261004	0.333125	0.305053
						0.0105981	0.0153444	0.0112095	0.0237645	0.0100136	0.00917895														0.505609	0.325007	0.429225	0.216688	0.281941	0.254787
						0.00866465	0.0120569	0.0170127	0.0196922	0.0129312	0.0135014														0.400966	0.327908	0.418585	0.297713	0.354866	0.289892
						0.0110397	0.0144078	0.0192125	0.0151074	0.0127068	0.0131141														0.396833	0.335271	0.364767	0.329666	0.286663	0.335696
						0.0124463	0.0254075	0.0202341	0.0165346	0.0184599	0.0128661														0.378142	0.372345	0.418765	0.318746	0.465198	0.249731
						0.00791315	0.024279	0.018004	0.0208219	0.0230748	0.0107859														0.445895	0.332087	0.438521	0.208016	0.369267	0.292779
						0.0169172	0.0217816	0.0132708	0.0185226	0.0192753	0.0144268														0.416194	0.370123	0.369171	0.225344	0.36449	0.265015
						0.0124183	0.0224302	0.0166753	0.0176684	0.0158317	0.0140403														0.470037	0.39274	0.398085	0.242365	0.275779	0.285782
						0.0126715	0.0223527	0.0181913	0.0171438	0.0185671	0.00919607														0.381443	0.38715	0.374177	0.251404	0.237237	0.225209
						0.0126636	0.0235734	0.0167217	0.0241011	0.0199787	0.0105891														0.327107	0.325809	0.367817	0.235654	0.262097	0.186478
						0.0203975	0.0168772	0.0138133	0.0178638	0.012577	0.00886147														0.376295	0.317051	0.397118	0.231364	0.273672	0.240758
						0.0176311	0.0274114	0.0089403	0.0181237	0.0189578	0.00974625														0.342492	0.351692	0.35834	0.247188	0.245851	0.25985
						0.0132724	0.0250902	0.0191143	0.0135796	0.016729	0.0106149														0.365566	0.374505	0.459982	0.234906	0.220444	0.212521
						0.0213981	0.0250174	0.0177319	0.0106514	0.0144537	0.00960818														0.490352	0.331003	0.353825	0.244274	0.234161	0.277595
						0.0183107	0.0168948	0.0139187	0.0175115	0.0195128	0.00833678														0.36189	0.246715	0.390325	0.219931	0.265285	0.318036
						0.0205221	0.016221	0.0101657	0.0181014	0.0213785	0.00835846														0.370212	0.236825	0.355221	0.202366	0.22865	0.221425
						0.0208904	0.0192275	0.013708	0.0217926	0.0183562	0.00940295														0.398274	0.290182	0.395857	0.236378	0.248048	0.310112
						0.0132795	0.0177792	0.0109177	0.0144976	0.0149308	0.00933193														0.376049	0.335421	0.310178	0.213708	0.21426	0.254642
						0.0177254	0.0165158	0.0124312	0.0173732	0.0159576	0.00921814														0.371187	0.319266	0.370709	0.194656	0.292165	0.347932
						0.0200184	0.0174508	0.0127072	0.0164758	0.0128423	0.00532974														0.361783	0.247871	0.433604	0.23092	0.219564	0.266224
						0.015366	0.0162935	0.0117838	0.0198463	0.0198106	0.00788064														0.418461	0.319625	0.479234	0.254455	0.334074	0.26694
						0.0175712	0.0166433	0.0113971	0.0177424	0.013484	0.00762883														0.365828	0.24757	0.408789	0.316806	0.296532	0.327791
						0.0146883	0.0152096	0.0109942	0.0140111	0.0124544	0.00549341														0.369548	0.276955	0.341139	0.193917	0.286554	0.327757
						0.018594	0.0145629	0.0168981	0.0161566	0.0125688	0.00965579														0.30803	0.369031	0.361992	0.202356	0.285521	0.327353
						0.016312	0.0140265	0.014161	0.0184343	0.0113585	0.00664792														0.353444	0.245765	0.401156	0.216882	0.270667	0.322745
						0.0137452	0.014805	0.0086642	0.0216009	0.0136038	0.00769139														0.353859	0.30386	0.459294	0.181517	0.284967	0.342054
						0.0119149	0.0157251	0.0127875	0.0200558	0.0233264	0.0113534														0.357092	0.315287	0.435489	0.221561	0.236878	0.267073
						0.0128769	0.0147783	0.0135749	0.0174685	0.0209633	0.0124508														0.377038	0.407228	0.374091	0.248972	0.293219	0.237717
						0.0184591	0.0153657	0.0100883	0.0182636	0.0206606	0.0104098														0.375429	0.363474	0.379142	0.19794	0.231412	0.288625
						0.0194455	0.0152471	0.0124118	0.0159995	0.0195076	0.00996085														0.404193	0.424913	0.415239	0.232816	0.295301	0.303797
						0.0199843	0.0128058	0.0191628	0.0158831	0.0245369	0.00941438														0.31811	0.264327	0.361917	0.336011	0.22895	0.278271
						0.0148127	0.018213	0.0094634	0.0153844	0.0169656	0.00902137														0.413072	0.352019	0.403006	0.414025	0.200679	0.268036
						0.0123531	0.0125946	0.0110041	0.0155301	0.0174237	0.0102971														0.359861	0.354878	0.330214	0.430493	0.237847	0.435629
						0.0135743	0.0163973	0.0157069	0.0147324	0.0178957	0.0122973														0.620979	0.328282	0.313315	0.36979	0.225157	0.275667
						0.0176966	0.015933	0.0243145	0.0141699	0.0181038	0.0156975														0.504006	0.309312	0.348915	0.498173	0.213964	0.305392
						0.0176608	0.0179586	0.0197154	0.0091918	0.0187486	0.0156343														0.490142	0.330307	0.330845	0.420421	0.285511	0.317459
						0.0135034	0.0170888	0.0265841	0.0142744	0.0136251	0.0156793														0.575526	0.388824	0.342963	0.399851	0.192209	0.422783
						0.0189243	0.0123394	0.0255188	0.0161422	0.0171854	0.0138882														0.524763	0.363748	0.418897	0.547812	0.310817	0.272716
						0.017953	0.0151413	0.0141113	0.0145883	0.0164729	0.010893														0.613956	0.363926	0.357176	0.446337	0.236181	0.281433
						0.0170264	0.0165015	0.0182914	0.01251	0.0157726	0.011792														0.501134	0.31283	0.454761	0.411792	0.263726	0.339877
						0.0176101	0.0176304	0.0133268	0.0148633	0.0172885	0.0115793														0.582349	0.293309	0.437129	0.405118	0.248592	0.332169
						0.016146	0.015974	0.0130228	0.0164433	0.0144026	0.0149532														0.530564	0.338248	0.417603	0.406066	0.214377	0.232283
						0.0189336	0.0158261	0.0181265	0.0141993	0.0193423	0.0139489														0.449995	0.366583	0.413867	0.351893	0.210891	0.301276
						0.0147752	0.0153462	0.0264965	0.0129562	0.0152692	0.0111939														0.519634	0.319626	0.370777	0.418694	0.211777	0.267525
						0.0154147	0.0160999	0.0217953	0.0108245	0.0133211	0.0117094														0.413294	0.372628	0.408978	0.366015	0.23062	0.230884
						0.0183528	0.0146853	0.0171951	0.0152531	0.0144061	0.0100218														0.524832	0.328194	0.378727	0.468525	0.195782	0.417423
						0.0153156	0.0142014	0.0260003	0.0196784	0.0144083	0.0108177														0.427987	0.320913	0.411657	0.386747	0.153043	0.238658
						0.0188544	0.0146741	0.0159553	0.0148074	0.0129893	0.0112257														0.466863	0.350297	0.355666	0.347953	0.185049	0.316628
						0.014241	0.0146454	0.0130852	0.0160105	0.0171132	0.00998924														0.564242	0.460488	0.341523	0.470975	0.168879	0.25486
						0.0151976	0.0135615	0.0139092	0.013139	0.012756	0.0102808														0.467633	0.319623	0.426165	0.375711	0.21136	0.227098
						0.0176663	0.012807	0.0130648	0.0130259	0.0135376	0.0111329														0.395532	0.331335	0.341037	0.431513	0.240559	0.357991
						0.0139522	0.0138665	0.0138715	0.0141027	0.0147311	0.0116548														0.485721	0.300235	0.421137	0.337989	0.207575	0.291475
						0.0153758	0.0146419	0.021294	0.0128704	0.0123346	0.0116138														0.463289	0.32534	0.363797	0.280638	0.234379	0.3924
						0.0180548	0.012667	0.0093408	0.0133651	0.0138831	0.0127506														0.521321	0.262945	0.332178	0.316289	0.244857	0.189513
						0.018312	0.0135386	0.0188999	0.0143205	0.0173945	0.0184398														0.597163	0.328197	0.409036	0.318952	0.20357	0.266316
						0.0178397	0.013256	0.0151384	0.0139344	0.0193489	0.0121406														0.571029	0.303814	0.373299	0.318878	0.225351	0.300383
						0.0115592	0.012701	0.0116896	0.0122671	0.0167309	0.00897416														0.407725	0.316128	0.420197	0.373723	0.279016	0.20125
						0.0146094	0.0124846	0.0130405	0.0113635	0.0171429	0.0119371														0.483542	0.394717	0.343709	0.343805	0.27189	0.202452
						0.0175915	0.0121671	0.0178278	0.0110173	0.017431	0.0102464														0.536509	0.309324	0.369438	0.269395	0.23175	0.328328
						0.0130795	0.0121769	0.0088422	0.0109928	0.01849	0.0108477														0.402855	0.382006	0.447786	0.300698	0.248125	0.260845
						0.0179398	0.0132613	0.0096637	0.00971173	0.0211555	0.0157939														0.43664	0.323677	0.427038	0.237655	0.225151	0.222146
						0.00965322	0.0135902	0.0100911	0.00978107	0.0166802	0.0110302														0.422631	0.316286	0.446358	0.385742	0.190466	0.269036
						0.0147048	0.0112518	0.0151155	0.0118811	0.0187974	0.0105806														0.389423	0.324749	0.420722	0.304225	0.278072	0.22411
						0.0154729	0.0118675	0.0130896	0.0100981	0.0157412	0.0119014														0.400875	0.362968	0.404251	0.424268	0.307377	0.176676
						0.0175544	0.016478	0.0101679	0.00932351	0.0125842	0.010506														0.461404	0.336369	0.45745	0.341655	0.337267	0.259601
						0.0145433	0.0156924	0.0131022	0.0105977	0.0135305	0.00903326														0.450622	0.365116	0.342338	0.40354	0.215421	0.238384
						0.0229037	0.0152789	0.0112961	0.0098299	0.0169038	0.0165917														0.400639	0.342516	0.439053	0.384797	0.213235	0.217644
						0.0162374	0.014536	0.0135547	0.0118231	0.0146556	0.0146589														0.456584	0.353036	0.452214	0.261822	0.261926	0.240349
						0.0118511	0.0150179	0.0082401	0.0103852	0.0156453	0.0158888														0.426154	0.35926	0.413252	0.314188	0.26737	0.306036
						0.0216425	0.0170467	0.0109657	0.0177138	0.0189394	0.0148227														0.391102	0.366561	0.393128	0.339457	0.252592	0.236156
						0.0190234	0.0142091	0.0114072	0.0115089	0.0185776	0.0157919														0.400939	0.343202	0.392715	0.253912	0.298118	0.251494
						0.0178266	0.0182707	0.0148489	0.0124666	0.0167289	0.0172164														0.413563	0.300015	0.376445	0.356347	0.370682	0.286091
						0.0197469	0.0188789	0.0126207	0.0135134	0.0132814	0.0145184														0.384408	0.297326	0.339876	0.32172	0.343297	0.259842
						0.0184929	0.0152831	0.0097498	0.0161166	0.0193668	0.0144929														0.453293	0.360015	0.396793	0.299767	0.292213	0.235906
						0.0130111	0.0147836	0.0124343	0.0160445	0.0175087	0.0115677														0.381643	0.366784	0.397908	0.263775	0.253405	0.29471
						0.0193518	0.0148372	0.0141576	0.0201858	0.0149194	0.0159493														0.489054	0.423765	0.327388	0.275797	0.343938	0.289086
						0.0144946	0.0160185	0.0127333	0.0148035	0.018048	0.00974924														0.461949	0.366248	0.329136	0.270105	0.296766	0.325935
						0.0206212	0.0115261	0.0109576	0.0192023	0.0192892	0.0130974														0.422566	0.352569	0.361637	0.250387	0.308487	0.312799
						0.0169399	0.0127166	0.0128361	0.0171919	0.0131854	0.0232363														0.383999	0.381201	0.34767	0.443702	0.333604	0.244158
						0.0199577	0.0152107	0.0122466	0.016105	0.0185543	0.0139475														0.4421	0.284141	0.355742	0.46411	0.280323	0.308684
						0.018458	0.0188685	0.0112978	0.0159715	0.0191814	0.0174754														0.378881	0.282567	0.360669	0.473756	0.370374	0.26483
						0.0195925	0.0166236	0.0116689	0.0157065	0.0171122	0.022453														0.40545	0.325533	0.407143	0.379949	0.303662	0.227366
						0.0161354	0.0156962	0.0141088	0.0118268	0.024893	0.0120998														0.38512	0.326855	0.380966	0.559522	0.270504	0.318979
						0.0185313	0.01295	0.0124162	0.0204431	0.0191219	0.016278														0.442421	0.324773	0.414823	0.426071	0.387968	0.262065
						0.016417	0.0171072	0.0144169	0.0220213	0.0237967	0.0138342														0.532174	0.391019	0.339081	0.435516	0.275695	0.259741
						0.0150773	0.0142839	0.0184786	0.0210338	0.026242	0.0230832														0.537793	0.313052	0.385957	0.447444	0.257315	0.277262
						0.0153339	0.0144828	0.0148076	0.0170928	0.0199748	0.0238359														0.493006	0.286499	0.466481	0.369317	0.429831	0.250524
						0.0182918	0.0148174	0.0140052	0.0196514	0.0236538	0.0206674														0.506108	0.381096	0.399883	0.35981	0.471514	0.279222
						0.0190193	0.0142734	0.0191995	0.0181931	0.0176603	0.0200933														0.365443	0.299615	0.334163	0.39576	0.25863	0.278185
						0.0203403	0.0146076	0.017492	0.0189306	0.0194724	0.0152227														0.501808	0.288194	0.4044	0.466349	0.326038	0.320351
						0.0189146	0.0185092	0.0169064	0.0193182	0.0190136	0.0173385														0.441613	0.32399	0.473397	0.374336	0.280787	0.244306
						0.0194866	0.016248	0.016535	0.0156833	0.0185241	0.0128693														0.437498	0.274147	0.494498	0.502472	0.347233	0.370635
						0.0167874	0.0139741	0.0167926	0.0211124	0.0169589	0.0120946														0.333704	0.323595	0.368646	0.483906	0.425535	0.271155
						0.013537	0.0173107	0.0207098	0.0215166	0.018243	0.0141432														0.422477	0.368631	0.363279	0.425638	0.314764	0.288987
						0.0202009	0.0165744	0.0160515	0.0184617	0.0184525	0.0160374														0.489913	0.263736	0.446214	0.325268	0.308227	0.187242
						0.0174797	0.016769	0.0180211	0.0178975	0.012769	0.0128335														0.46173	0.303596	0.503999	0.400526	0.371976	0.192869
						0.0188641	0.0136457	0.0135908	0.0175738	0.0208702	0.0104933														0.475141	0.297799	0.321562	0.31334	0.389218	0.202025
						0.0207836	0.0144306	0.0117921	0.0163011	0.0127225	0.0112979														0.485964	0.264776	0.426061	0.346245	0.539644	0.203272
						0.018119	0.0179505	0.0159176	0.0167197	0.0130041	0.0134272														0.446567	0.292862	0.377299	0.371367	0.305563	0.184597
						0.0196574	0.0147214	0.0135694	0.025374	0.0173466	0.0106709														0.450524	0.309449	0.36997	0.442227	0.437189	0.292373
						0.0140131	0.0153205	0.0171833	0.0333818	0.0124703	0.0120519														0.502523	0.366054	0.505849	0.428304	0.367012	0.21536
						0.0198535	0.0169142	0.0127693	0.0308498	0.0145723	0.0108271														0.588117	0.379132	0.412639	0.539672	0.469613	0.239926
						0.0218653	0.0176569	0.013685	0.0259767	0.013835	0.012407														0.453165	0.349308	0.440606	0.349677	0.255393	0.195909
						0.0198313	0.0181555	0.015752	0.0176108	0.0156414	0.0117071														0.673349	0.318401	0.420418	0.584791	0.307534	0.194524
						0.0187264	0.0154593	0.0191671	0.0200779	0.0150183	0.0115952														0.607628	0.363109	0.375204	0.510543	0.36343	0.26613
						0.0144216	0.0166877	0.016395	0.0189643	0.0158041	0.0104251														0.524384	0.305602	0.310343	0.35495	0.288203	0.216252
						0.0140613	0.0121421	0.0107755	0.0147585	0.0173698	0.0131521														0.449228	0.313495	0.319898	0.57769	0.265563	0.274568
						0.018285	0.0145639	0.0130856	0.0131598	0.0161876	0.0114033														0.358037	0.293553	0.43772	0.427313	0.348698	0.177122
						0.0208352	0.0181978	0.0123371	0.0108913	0.0162242	0.0143018														0.420358	0.298313	0.36936	0.417307	0.290664	0.197852
						0.024919	0.0157384	0.0128878	0.0154093	0.0154042	0.0149411														0.36656	0.322546	0.293528	0.537364	0.370821	0.236958
						0.0217991	0.0232312	0.0140941	0.0147937	0.0140484	0.0120528														0.595577	0.275388	0.351362	0.467336	0.394974	0.219412
						0.0251559	0.0206155	0.0143986	0.0149436	0.0149525	0.0116975														0.396946	0.345486	0.315545	0.299642	0.372706	0.173051
						0.0205436	0.0183771	0.0178914	0.0118846	0.0213827	0.0145592														0.312045	0.346914	0.409052	0.361531	0.325945	0.156146
						0.017156	0.0197177	0.0132013	0.0182588	0.0192873	0.0225457														0.39864	0.264932	0.400888	0.360027	0.301236	0.237912
						0.0224228	0.0206566	0.0098745	0.0222676	0.0194725	0.0150781														0.394145	0.322478	0.398871	0.312356	0.299878	0.277709
						0.025379	0.0212655	0.012076	0.0233156	0.0197388	0.0114217														0.39159	0.53152	0.394899	0.371867	0.337537	0.183037
						0.0235758	0.0224733	0.0107411	0.0214025	0.0196654	0.0158802														0.363005	0.296289	0.403653	0.351888	0.33263	0.272898
						0.0243713	0.0163101	0.0131711	0.0221146	0.0170759	0.0196037														0.423228	0.27524	0.29859	0.479134	0.313155	0.207489
						0.0244157	0.0187611	0.010466	0.024982	0.0154229	0.0102623														0.366203	0.270916	0.410015	0.326923	0.274112	0.309249
						0.0249257	0.0184557	0.0138829	0.0219909	0.0110675	0.015453														0.432956	0.291712	0.407661	0.409698	0.239523	0.299508
						0.0202511	0.0202464	0.0185061	0.0369633	0.0115018	0.0131895														0.418828	0.283549	0.42868	0.403962	0.367876	0.284312
						0.0205739	0.0154169	0.0107014	0.0179446	0.0194021	0.0156067														0.400799	0.263817	0.350876	0.357809	0.46276	0.239586
						0.0206401	0.0196118	0.0239328	0.0278747	0.0142174	0.0139322														0.424853	0.287716	0.427101	0.411644	0.290137	0.179466
						0.0170453	0.0217838	0.01065	0.0196328	0.0166124	0.0144186														0.441256	0.287674	0.464103	0.239834	0.437799	0.245006
						0.0143703	0.0190166	0.0101573	0.0221227	0.0136829	0.0127195														0.428385	0.349405	0.513665	0.30269	0.420271	0.237183
						0.0222203	0.0207288	0.0128556	0.0252884	0.0144365	0.0133292														0.306715	0.311297	0.413532	0.275228	0.427281	0.145209
						0.0227046	0.0164025	0.0108306	0.0234428	0.0189555	0.01194														0.454209	0.324098	0.39142	0.23156	0.331909	0.237744
						0.018285	0.0212475	0.0163853	0.0210755	0.0189078	0.0126835														0.418687	0.34218	0.391231	0.223063	0.406598	0.296385
						0.0208352	0.0206579	0.0127783	0.0272539	0.0172547	0.0169839														0.459035	0.336679	0.455461	0.261384	0.347498	0.264261
						0.024919	0.0179084	0.0095573	0.0314977	0.0143812	0.0164982														0.424087	0.305797	0.434571	0.240556	0.308908	0.209354
						0.0217991	0.0210829	0.0107802	0.0236389	0.0152695	0.0165047														0.405694	0.286405	0.368447	0.221351	0.597985	0.220518
						0.0251559	0.0200141	0.0102878	0.0288527	0.013307	0.0181639														0.437346	0.349895	0.416266	0.302301	0.404391	0.304851
						0.0205436	0.0182231	0.011014	0.0260925	0.0172717	0.0164901														0.462063	0.332334	0.412227	0.28326	0.402498	0.329387
						0.017156	0.018661	0.013846	0.0280318	0.0225799	0.0155016														0.415217	0.294023	0.484783	0.277138	0.304336	0.214889
						0.0224228	0.0191724	0.0134195	0.0254515	0.0158404	0.0143365														0.41482	0.344504	0.411056	0.239189	0.39387	0.280727
						0.025379	0.0148085	0.0120695	0.0217523	0.0196685	0.0138452														0.437727	0.329485	0.421732	0.234928	0.360338	0.246916
						0.0235758	0.0154865	0.0112862	0.0293172	0.014485	0.0122235														0.41843	0.319367	0.43352	0.290393	0.395915	0.26317
						0.0243713	0.0168173	0.0100142	0.0210574	0.0190588															0.397935	0.35134	0.447144	0.286724	0.356117	0.200049
						0.0244157		0.010758	0.0211712	0.0147325															0.419659	0.275791	0.481886	0.283183	0.371326	0.324446
						0.0249257		0.0190806	0.017937	0.0195775															0.345323	0.380896	0.457755	0.23364	0.393149	0.261185
						0.0202511		0.0098464	0.025212	0.0189879															0.431329	0.297861	0.415678	0.227886	0.427149	0.317101
						0.0205739		0.0114512	0.033779	0.0162384															0.401334	0.355981	0.3685	0.242936	0.484643	0.282104
						0.0206401		0.0115859	0.0293342	0.0194129															0.340337	0.285745	0.440788	0.237124	0.453406	0.336221
						0.0170453		0.0206694	0.0229673	0.0183441															0.437515	0.335605	0.387537	0.234558	0.450303	0.44643
						0.0143703		0.0229223	0.0291972	0.0165531															0.375743	0.327724	0.440212	0.305819	0.378181	0.432742
						0.0222203		0.021586	0.0211175	0.016991															0.407878	0.326079	0.516197	0.367525	0.361634	0.307257
						0.0227046		0.0181178	0.024243	0.0175024															0.5515	0.313097	0.382798	0.378918	0.405293	0.262658
						0.0200924		0.0142214	0.0205816	0.0131385															0.494908	0.27638	0.474198	0.534173	0.319434	0.311663
								0.0238827	0.0208985	0.0138165															0.442226	0.371024	0.46661	0.471655	0.351255	0.280493
								0.0145713	0.0215779	0.0151473															0.36811	0.30457	0.424094	0.360318	0.297166	0.330529
								0.0192226	0.0203447	0.0140592															0.405668	0.288408	0.574451	0.247095	0.286997	0.340056
								0.0173108	0.0286521	0.0160318															0.44652	0.327273	0.387679	0.41022	0.458249	0.249079
								0.019908	0.0200045	0.0160615															0.467723	0.28054	0.440008	0.35519	0.228242	0.397176
								0.0173243	0.0212908	0.0144885															0.481591	0.351568	0.399568	0.340496	0.304385	0.302017
								0.0136145	0.0209947	0.0139386															0.412199	0.294221	0.468849	0.310346	0.317497	0.315158
								0.0251077	0.0173013	0.013122															0.436854	0.327645	0.438746	0.399379	0.223094	0.291437
								0.0177806	0.0220376	0.0136186															0.55109	0.359092	0.448495	0.376748	0.203571	0.236919
								0.0165891	0.0275717	0.0145793															0.455394	0.280911	0.514712	0.422755	0.225468	0.298319
								0.0179918	0.0227474	0.0123557															0.41387	0.323645	0.47462	0.464429	0.246859	0.289895
								0.0192204	0.0280458	0.0136603															0.465011	0.41679	0.520586	0.467801	0.271208	0.246212
								0.0111877	0.025013	0.0133714															0.440368	0.312823	0.430612	0.422032	0.286352	0.322651
								0.0150959	0.0200168	0.0142414															0.475239	0.298817	0.461312	0.359678	0.260414	0.315531
								0.0146228	0.0135399	0.0163349															0.465577	0.276114	0.509443	0.343589	0.250166	0.398883
								0.0132685	0.0232088	0.0147052															0.466171	0.330074	0.450921	0.385307	0.289163	0.358265
									0.0234051	0.0164398															0.46345	0.269566	0.475507	0.418683	0.396056	0.262032
									0.0163087	0.0162911															0.450253	0.299634	0.489613	0.368385	0.315508	0.368518
									0.0215479	0.0162217															0.421168	0.319594	0.451501	0.397247	0.324191	0.381617
										0.0170058															0.422771	0.287347	0.444706	0.440939	0.265728	0.373724
										0.0196807															0.395969	0.299018	0.440779	0.356012	0.319	0.268141
							0.0170431			0.0186931															0.503044	0.330451	0.436657	0.415828	0.258717	0.402436
										0.015962															0.453313	0.306215	0.480623	0.438396	0.251019	0.255671
										0.0171138															0.401605	0.324037	0.382082	0.304734	0.227442	0.396842
										0.0157806															0.438901	0.395031	0.376823	0.285971	0.254348	0.265114
										0.0176509															0.536951	0.375215	0.38293	0.411868	0.366451	0.4534
										0.0178962															0.494729	0.552598	0.486016	0.293894	0.28006	0.251936
										0.0143262															0.473453	0.372392	0.405772	0.274979	0.270158	0.298918
										0.0179954															0.500522	0.415607	0.489493	0.42433	0.279165	0.207195
										0.01441															0.504566	0.485498	0.366986	0.311349	0.24421	0.426436
										0.0120964															0.446266	0.406227	0.46859	0.325715	0.237401	0.257454
										0.0148219															0.456744	0.352072	0.399963	0.389048	0.377217	0.263693
										0.0127918															0.440867	0.427479	0.39706	0.384852	0.415444	0.206161
										0.0108423															0.538888	0.400416	0.362473	0.463008	0.326198	0.196036
										0.013116															0.436463	0.34072	0.454017	0.394674	0.259038	0.199947
										0.0124193															0.495707	0.343389	0.408115	0.353558	0.423763	0.124066
										0.012303															0.514025	0.403293	0.379321	0.45757	0.343697	0.199057
										0.0129221															0.383326	0.368113	0.479752	0.343836	0.364518	0.243646
										0.0107991															0.606283	0.399237	0.435462	0.353395	0.358573	0.215539
										0.01197															0.453984	0.37347	0.391222	0.327399	0.330059	0.165959
										0.0109353															0.416003	0.316385	0.418776	0.389129	0.387142	0.135104
										0.0126249															0.462104	0.312229	0.512113	0.334052	0.354476	0.172757
										0.0110776															0.4916	0.438041	0.397426	0.371564	0.264325	0.183694
										0.0138911															0.475123	0.369504	0.411705	0.291819	0.331562	0.244807
										0.0131292															0.463186	0.337642	0.444767	0.314802	0.290097	0.263028
										0.0122762															0.395264	0.316803	0.450571	0.264448	0.179681	0.176729
										0.0137162															0.50589	0.277684	0.349113	0.301897	0.284869	0.224828
										0.0124604															0.497103	0.441725	0.422324	0.245885	0.298523	0.202681
										0.0123837															0.440728	0.485216	0.399709	0.288258	0.242714	0.270832
										0.0117613															0.472358	0.421134	0.440401	0.269716	0.288245	0.213961
										0.011975															0.441187	0.470907	0.39125	0.286243	0.308913	0.20803
										0.0128579															0.490091	0.344117	0.37399	0.271707	0.321279	0.168041
										0.012452															0.429226	0.450503	0.49716	0.303207	0.291952	0.257254
										0.0120215															0.463523	0.4431	0.383998	0.394964	0.343089	0.261509
										0.00962011															0.44226	0.359669	0.405037	0.421337	0.288746	0.227163
										0.0106364															0.33989	0.388725	0.353155	0.452647	0.294624	0.272212
										0.0113575															0.497816	0.335255	0.413956	0.416437	0.363376	0.334047
										0.00866395															0.486154	0.306642	0.486194	0.451053	0.301106	0.20625
										0.00805487															0.409963	0.357384	0.435221	0.407426	0.354505	0.299774
										0.0124249															0.470938	0.382425	0.35447	0.394093	0.288183	0.348612
										0.0138499															0.470995	0.335302	0.371024	0.409929	0.373737	0.24897
										0.00754874															0.513622	0.375768	0.4056	0.309408	0.376298	0.245049
										0.0125949															0.488634	0.36044	0.420318	0.390217	0.25751	0.265222
										0.0113591															0.415514	0.466305	0.374735	0.288266	0.217478	0.220505
										0.00919811															0.442623	0.33871	0.42579	0.378042	0.329207	0.264661
										0.009154															0.421567	0.368699	0.3385	0.329082	0.307296	0.193179
										0.014487															0.504219	0.434623	0.417952	0.407939	0.296603	0.303818
										0.00957994															0.41888	0.347287	0.475197	0.391416	0.24538	0.237504
										0.0130845															0.518147	0.303764	0.4519	0.271941	0.290422	0.2146
										0.0129666															0.402775	0.414434	0.673353	0.408714	0.248492	0.365987
										0.0157004															0.397146	0.39009	0.402966	0.35008	0.299426	0.179696
										0.0110254															0.482387	0.438362	0.335252	0.479896	0.264559	0.153791
										0.00991092															0.409144	0.367486	0.366443	0.344264	0.422878	0.204587
										0.00983512															0.436722	0.384416	0.33145	0.466784	0.287994	0.267305
										0.00987819															0.433663	0.387787	0.286788	0.329058	0.265699	0.23009
										0.00740542															0.337641	0.393893	0.483458	0.341397	0.229423	0.216715
										0.00931685															0.503494	0.366043	0.429971	0.346232	0.180374	0.257384
										0.00782474															0.412544	0.431792	0.336673	0.351218	0.265512	0.173047
										0.00868138															0.425331	0.348868	0.35172	0.261443	0.194527	0.200956
										0.0126527															0.367831	0.361504	0.350019	0.300611	0.209778	0.278779
										0.00884282															0.435877	0.420526	0.374464	0.257963	0.246537	0.248577
										0.0104846															0.413314	0.368718	0.444909	0.373676	0.183254	0.177632
																									0.382281	0.332694	0.341633	0.254702	0.241323	0.255915
																									0.394917	0.332065	0.273244	0.330556	0.18422	0.375415
																									0.454728	0.408283	0.437905	0.378467	0.233658	0.470564
																									0.482326	0.405999	0.352007	0.324415	0.223991	0.393877
																									0.398043	0.311065	0.297978	0.382233	0.202249	0.317838
																									0.385415	0.326847	0.419666	0.300111	0.199806	0.369501
																									0.472075	0.380596	0.327039	0.336666	0.221356	0.301084
																									0.373144	0.35898	0.32069	0.331772	0.212619	0.304702
																									0.37442	0.313528	0.341198	0.282347	0.258954	0.406496
																									0.364008	0.282697	0.305939	0.298781	0.214994	0.341401
																									0.407221	0.436039	0.367332	0.29317	0.203232	0.359338
																									0.386452	0.314635	0.327899	0.361334	0.230319	0.345741
																									0.446288	0.348423	0.414015	0.304316	0.193093	0.362489
																									0.421147	0.29372	0.345138	0.327071	0.20645	0.320206
																									0.435055	0.310776	0.440914	0.269497	0.203205	0.298738
																									0.356615	0.325474	0.353822	0.40355	0.317706	0.27295
																									0.402226	0.269615	0.332102	0.421822	0.327716	0.364917
																									0.42779	0.333	0.392213	0.312941	0.342972	0.296268
																									0.453253	0.344767	0.410738	0.298792	0.245374	0.299392
																									0.387231	0.377573	0.345302	0.443979	0.323718	0.291841
																									0.412226	0.350065	0.325293	0.277881	0.255254	0.268052
																									0.39656	0.389195	0.324521	0.381429	0.298511	0.375835
																									0.444691	0.353337	0.3058	0.363636	0.278429	0.359598
																									0.505703	0.355064	0.406257	0.383122	0.268172	0.24084
																									0.41843	0.375791	0.501442	0.324152	0.374474	0.291701
																									0.501038	0.411585	0.306916	0.478179	0.306988	0.305981
																									0.467876	0.369228	0.487055	0.352679	0.279331	0.400759
																									0.444427	0.464302	0.310685	0.357813	0.255087	0.219897
																									0.457535	0.292662	0.33212	0.304184	0.340755	0.329792
																									0.474399	0.297299	0.387907	0.311011	0.230424	0.278902
																									0.462191	0.39355	0.400952	0.364822	0.211025	0.352929
																									0.446383	0.319465	0.344503	0.356775	0.336608	0.386998
																									0.410053	0.36072	0.37021	0.31069	0.356293	0.354259
																									0.459854	0.25032	0.305394	0.336076	0.320262	0.277092
																									0.44467	0.343929	0.40068	0.407548	0.280794	0.301702
																									0.470477	0.355539	0.496509	0.389742	0.326965	0.395151
																									0.47912	0.343954	0.375101	0.32595	0.410115	0.230021
																									0.438381	0.376828	0.391529	0.416743	0.349595	0.286239
																									0.505932	0.365724	0.399193	0.36114	0.207995	0.313121
																									0.34566	0.381004	0.420161	0.359677	0.192992	0.294144
																									0.46715	0.319709	0.418817	0.365952	0.165673	0.190347
																									0.43645	0.376144	0.37433	0.38997	0.230245	0.203351
																									0.488887	0.412008	0.441984	0.328501	0.24047	0.225357
																									0.409563	0.38096	0.393465	0.412672	0.272403	0.201944
																									0.44716	0.351895	0.368533	0.287443	0.222891	0.213753
																									0.478566	0.335241	0.308607	0.417043	0.258369	0.380617
																									0.41274	0.422212	0.479642	0.453652	0.193174	0.321186
																									0.507515	0.321179	0.335801	0.415999	0.251357	0.230341
																									0.457188	0.361469	0.478008	0.373604	0.229699	0.198709
																									0.500288	0.430607	0.384528	0.312071	0.22328	0.195876
																									0.450473	0.346518	0.421323	0.403961	0.245226	0.297075
																									0.407863	0.28324	0.454848	0.373149	0.20807	0.199163
																									0.458518	0.346578	0.411013	0.396122	0.267462	0.317387
																									0.420909	0.403543	0.407788	0.343055	0.228929	0.201598
																									0.401052	0.35645	0.425129	0.320083	0.206191	0.200837
																									0.393981	0.419582	0.324045	0.341212	0.191817	0.216685
																									0.403078	0.408473	0.336343	0.329496	0.337176	0.213506
																									0.403655	0.36907	0.344186	0.344911	0.191848	0.195228
																									0.433615	0.30724	0.502481	0.335405	0.23321	0.181598
																									0.426395	0.325719	0.340546	0.339045	0.305518	0.221947
																									0.496534	0.352099	0.321954	0.41863	0.226904	0.230374
																									0.395515	0.417341	0.356497	0.372081	0.223222	0.178465
																									0.418458	0.43963	0.359393	0.317638	0.270277	0.234186
																									0.404059	0.573249	0.306914	0.393666	0.281844	0.245911
																									0.395547	0.352634	0.392842	0.391051	0.390414	0.32586
																									0.381833	0.372152	0.433624	0.365123	0.340252	0.282303
																									0.357078	0.444855	0.299161	0.456813	0.225728	0.207874
																									0.405085	0.522689	0.361151	0.437719	0.308262	0.307364
																									0.39806	0.498779	0.304106	0.404894	0.25952	0.313636
																									0.447308	0.400189	0.421497	0.380412	0.277975	0.286033
																									0.455827	0.33864	0.406695	0.355765	0.17484	0.193505
																									0.378405	0.459617	0.516995	0.404899	0.270905	0.229579
																									0.380437	0.456676	0.349678	0.430126	0.363484	0.22743
																									0.396595	0.461837	0.443869	0.358697	0.186319	0.203592
																									0.369884	0.506182	0.419941	0.379476	0.206256	0.247487
																									0.353244	0.441905	0.324021	0.465313	0.192054	0.199342
																									0.320975	0.392588	0.354033	0.408836	0.233754	0.218091
																									0.366053	0.412688	0.435914	0.31572	0.233941	0.221507
																									0.432338	0.404711	0.47311	0.331494	0.215806	0.223175
																									0.404584	0.609123	0.421704	0.391697	0.237122	0.198076
																									0.432144	0.461866	0.318768	0.292842	0.219581	0.194489
																									0.398349	0.433006	0.34495	0.475691	0.19833	0.241784
																									0.407721	0.426886	0.285046	0.397212	0.184086	0.163587
																									0.357831	0.456624	0.40545	0.433289	0.204333	0.171863
																									0.342377	0.394056	0.359234	0.37983	0.244886	0.265069
																									0.406772	0.4008	0.395249	0.317793	0.272627	0.186451
																									0.335186	0.390743	0.340374	0.350127	0.192507	0.226285
																									0.408502	0.339672	0.383193	0.486825	0.247032	0.19077
																									0.389338	0.302114	0.381115	0.351159	0.229486	0.257578
																									0.406831	0.438679	0.402599	0.320448	0.294316	0.263675
																									0.476474	0.542684	0.308804	0.445466	0.220888	0.232549
																									0.410412	0.333736	0.397815	0.311581	0.196501	0.224961
																									0.393135	0.43056	0.411726	0.372894	0.232032	0.178745
																									0.45489	0.391708	0.288639	0.315692	0.183943	0.264746
																									0.368467	0.349079	0.395838	0.372233	0.330073	0.275442
																									0.432857	0.29746	0.277228	0.35915	0.239503	0.257546
																									0.403893	0.355867	0.355957	0.351065	0.161562	0.227635
																									0.46896	0.408618	0.360707	0.351922	0.23287	0.221861
																									0.438614	0.403623	0.306194	0.340288	0.201225	0.199984
																									0.410968	0.352339	0.392669	0.369	0.181173	0.258906
																									0.449442	0.458544	0.381289	0.344697	0.159575	0.243628
																									0.416895	0.343891	0.336591	0.303056	0.2216	0.239617
																									0.465168	0.355478	0.352024	0.397118	0.258462	0.231208
																									0.400301	0.418602	0.355952	0.326294	0.218705	0.249656
																									0.424543	0.380211	0.371522	0.287647	0.201326	0.229651
																									0.401138	0.304745	0.345289	0.349993	0.23414	0.352312
																									0.408475	0.318809	0.377194	0.243218	0.24998	0.26281
																									0.38631	0.348765	0.337508	0.358243	0.271007	0.240156
																									0.422196	0.323814	0.442104	0.396492	0.202217	0.228988
																									0.423464	0.405504	0.344993	0.382153	0.249572	0.248717
																									0.410659	0.362317	0.389388	0.378235	0.259231	0.209207
																									0.344878	0.399845	0.342069	0.339821	0.213915	0.274087
																									0.437659	0.516393	0.352337	0.278742	0.328451	0.208038
																									0.433096	0.57496	0.364256	0.261381	0.330876	0.234716
																									0.443116	0.34285	0.403545	0.383793	0.236071	0.210989
																									0.483169	0.465044	0.319398	0.327806	0.299826	0.216074
																									0.432822	0.296936	0.417016	0.377514	0.243075	0.239318
																									0.459485	0.423902	0.354397	0.36002	0.243165	0.191532
																									0.479435	0.412297	0.359862	0.291781	0.177851	0.223678
																									0.41361	0.406421	0.347689	0.28423	0.215711	0.244595
																									0.432752	0.395422	0.297131	0.320371	0.313679	0.177718
																									0.473941	0.327189	0.340343	0.353587	0.270626	0.187993
																									0.507459	0.337578	0.359358	0.340493	0.259897	0.217662
																									0.480845	0.409823	0.416536	0.250112	0.238551	0.180306
																									0.442376	0.352058	0.373315	0.300344	0.315514	0.168269
																									0.462834	0.446444	0.359451	0.268368	0.182339	0.191658
																									0.406288	0.342285	0.375628	0.273735	0.200025	0.196241
																									0.444373	0.296041	0.433509	0.324504	0.191624	0.175155
																									0.439891	0.376744	0.231561	0.290595	0.215183	0.267631
																									0.479196	0.288179	0.350342	0.426136	0.281166	0.165085
																									0.41215	0.374414	0.432605	0.254799	0.237584	0.171928
																									0.456783	0.323177	0.403703	0.434372	0.288983	0.354735
																									0.491208	0.351018	0.328128	0.311841	0.190882	0.19823
																									0.454077	0.352478	0.384101	0.356641	0.239309	0.201113
																									0.466032	0.391588	0.446684	0.346173	0.320393	0.252717
																									0.452675	0.439077	0.273028	0.355181	0.293529	0.211599
																									0.46635	0.417207	0.258166	0.338722	0.23489	0.189612
																									0.403674	0.417312	0.393179	0.311546	0.3177	0.233816
																									0.442795	0.422004	0.306229	0.325743	0.280704	0.209002
																									0.333784	0.412078	0.31325	0.325574	0.303932	0.216774
																									0.428784	0.344105	0.359745	0.351681	0.183611	0.192077
																									0.405828	0.360481	0.325156	0.353376	0.262057	0.159831
																									0.396019	0.491119	0.327797	0.243239	0.253127	0.207523
																									0.519278	0.473166	0.286629	0.252355	0.284433	0.196118
																									0.451363	0.362569	0.381244	0.276257	0.268596	0.256592
																									0.433147	0.395616	0.324151	0.39391	0.221165	0.207293
																									0.36907	0.419183	0.27296	0.292946	0.238693	0.163456
																									0.49693	0.437015	0.373817	0.286931	0.220324	0.194088
																									0.538441	0.378469		0.28944	0.239283	0.178768
																									0.500157	0.38649		0.256444	0.18315	0.215089
																									0.510038	0.428874		0.328996	0.293568	0.179267
																									0.466359	0.385097		0.247807	0.363781	0.191648
																									0.54353	0.473885		0.312381	0.204831	0.2145
																									0.487313	0.383576		0.331288	0.246503	0.222713
																									0.605505	0.421108		0.342741	0.358226	0.214522
																									0.468348	0.375211		0.253725	0.239247	0.217673
																									0.473652	0.331076		0.277697	0.160452	0.220557
																									0.494213	0.407834		0.258702	0.30333	0.197238
																									0.500708	0.312227		0.222394	0.306616	0.195777
																									0.462168	0.420654		0.222324	0.358941	0.253169
																									0.540507	0.349832		0.223476	0.304879	0.218852
																									0.433165	0.433457		0.285459	0.302857	0.229723
																									0.448173	0.371449		0.250231	0.307648	0.218069
																									0.450893	0.286506		0.188105	0.337532	0.227782
																									0.460483	0.380459		0.227794	0.340503	0.235773
																									0.358426			0.226214	0.423272	0.264404
																									0.407626			0.217643	0.327765	0.22811
																									0.405006			0.274964	0.430191	0.216341
																									0.414103			0.279381	0.319869	0.211523
																									0.403527			0.280504	0.32563	0.259019
																									0.375745			0.291942	0.373907	0.245145
																									0.473203			0.29081	0.412325	0.306368
																									0.379826			0.24622	0.438895	0.292206
																									0.358181			0.342732	0.436856	0.283529
																									0.448169			0.315901	0.313604	0.24136
																									0.45002			0.280788	0.344448	0.298341
																									0.469418			0.282875	0.330508	0.322922
																									0.423464			0.31956	0.438475	0.246908
																									0.42542			0.232013	0.272841	0.268638
																									0.652572			0.277739	0.390837	0.346813
																									0.390149			0.370149	0.329857	0.301188
																									0.384648			0.279456	0.427407	0.232923
																									0.459384			0.257636	0.410709	0.261374
																									0.449355			0.27126	0.439084	0.261594
																									0.393821			0.268238	0.576084	0.282246
																									0.41845			0.312869	0.463427	0.24841
																									0.424154			0.292822	0.494401	0.298017
																									0.5146			0.241088	0.386215	0.261496
																									0.475345			0.28087	0.469759	0.273536
																									0.514941			0.233987	0.350574	0.278794
																									0.461843			0.358888	0.462585	0.269315
																									0.391159			0.326685	0.367979	0.188548
																									0.400583			0.266811	0.278792	0.328753
																									0.506764			0.27687	0.468649	0.294167
																									0.484911			0.228371	0.390451	0.302074
																									0.455516			0.230402	0.406609	0.314102
																									0.431571			0.221762	0.318362	0.271592
																									0.605404			0.409703	0.367844	0.398715
																									0.435622			0.366957	0.50672	0.32774
																									0.43441			0.27589	0.41298	0.208756
																									0.5376			0.246283	0.343275	0.286211
																									0.378742			0.272314	0.364936	0.393876
																									0.470872			0.307213	0.323871	0.262972
																									0.453637			0.320074	0.367872	0.452816
																									0.525493			0.203984	0.361905	0.467942
																									0.446419			0.225684	0.37878	0.260633
																									0.456282			0.245233	0.288285	0.316476
																									0.355931			0.219704	0.415967	0.268561
																									0.46132			0.207326	0.334717	0.33997
																									0.482022			0.221164	0.398162	0.278756
																									0.403736			0.262266	0.307115	0.368481
																									0.438679			0.28103	0.441181	0.220343
																									0.47771			0.301342	0.384043	0.265519
																									0.538534			0.340777	0.362739	0.294688
																									0.442115			0.319198	0.444323	0.272387
																									0.409417			0.376068	0.380509	0.206216
																									0.462679			0.259553	0.286833	0.161916
																									0.521096			0.287151	0.343974	0.173597
																									0.472973			0.332356	0.337586	0.151885
																									0.406125			0.317886	0.43863	0.159234
																									0.420301			0.356663	0.282876	0.17689
																									0.449214			0.254472	0.370651	0.154067
																									0.46914			0.430496	0.251079	0.164047
																									0.500748			0.272353	0.36185	0.171422
																									0.433435			0.245693	0.470082	0.161583
																									0.391069			0.249494	0.376153	0.15039
																									0.528741			0.301191	0.309628	0.192051
																									0.456553			0.18557	0.35368	0.199381
																									0.395444			0.287503	0.443138	0.193788
																									0.519245			0.311532	0.344041	0.209334
																									0.442088			0.274052	0.273673	0.198581
																									0.386698			0.261768	0.300811	0.174702
																									0.514141			0.309765	0.42472	0.266834
																									0.492176			0.310918	0.271482	0.198944
																									0.411159			0.320792	0.287353	0.19185
																									0.477309			0.194937	0.330155	0.165254
																									0.405222			0.312816	0.335826	0.167525
																									0.522055			0.239709	0.284568	0.140458
																									0.400012			0.261592	0.308027	0.157071
																									0.493943			0.323968	0.333442	0.15084
																									0.466206			0.194527	0.336762	0.18628
																									0.479279			0.214356	0.327422	0.129235
																									0.437907			0.275872	0.315545	0.128033
																									0.448504			0.357669	0.371413	0.207359
																									0.460945			0.294045	0.30851	0.144699
																									0.454799			0.223719	0.320925	0.178644
																									0.497554			0.26425	0.394152	0.111283
																									0.441937			0.422198	0.34928	0.128887
																									0.444466			0.252303	0.293687	0.147761
																									0.445922			0.205596	0.350056	0.204021
																									0.412356			0.2541	0.280995	0.16931
																									0.397009			0.230125	0.381866	0.21262
																									0.449889			0.347604	0.393447	0.177197
																									0.401423			0.281655	0.33293	0.170259
																									0.495577			0.297676	0.37478	0.213305
																									0.430652			0.449066	0.34265	0.205762
																									0.373353			0.283626	0.325878	0.211142
																									0.423823			0.311804	0.300722	0.175632
																									0.423979			0.295579	0.351309	0.157326
																									0.347272			0.325488	0.418796	0.208835
																									0.403473			0.450499	0.382547	0.185236
																												0.283121	0.443023	0.192551
																												0.335689	0.247562	0.194099
																												0.262539	0.405962	0.182114
																												0.333835	0.392135	0.201604
																											0.388501	0.324182	0.380453	0.177083
																									0.439791	0.361777		0.456688	0.415742	0.182663
																												0.346647	0.32785	0.18691
																												0.399298	0.300379	0.199234
																												0.391584		0.164133
																												0.430649		0.170648
																												0.414542		0.183585
																												0.441623	0.30264	0.19709
																												0.466983		0.412338
																												0.392899		0.334855
																												0.387561		0.253422
																												0.374262		0.181965
																												0.412926		0.186447
																												0.447608		0.353136
																												0.330901		0.277402
																												0.331947		0.249782
																												0.393075		0.456219
																												0.461369		0.299625
																												0.374919		0.183713
																												0.347346		0.254149
																												0.419036		0.281708
																												0.513018		0.239982
																												0.510413		0.239306
																												0.395223		0.25376
																												0.448253		0.257319
																												0.425472		0.274656
																												0.483709		0.305158
																												0.442433		0.304219
																												0.454072		0.237495
																												0.403807		0.278749
																												0.547215		0.215665
																												0.407478		0.354334
																												0.464492		0.408303
																												0.43659		0.192095
																												0.468055		0.269111
																												0.394769		0.206011
																												0.511598		0.263029
																												0.41406		0.240983
																												0.330904		0.263952
																												0.328247		0.274972
																												0.345937		0.227853
																												0.432068
																												0.416827
																												0.46809		0.255668
																												0.35606
																												0.293708
																												0.249801
																												0.220811
																												0.305837
																												0.346405
																												0.38748
																												0.26459
																												0.353007
																												0.3085
																												0.282634
																												0.407571
																												0.321788
																												0.285533
																												0.332951

## Sheet: Supplementary  Fig.1
	Supplementary Fig. 1a						Supplementary Fig. 1b						Supplementary Fig. 1c

## Sheet: Supplementary Fig.2
	Supplementary Fig. 2b
	DMSO	Nocodazole
	0.126515	0.031629
	0.0738	0.137058
	0.274115	0.316287
	0.32683	0.052714
	0.010543	0.052714
	0.063257	0.042172
	0.021086	0.168686
	0.010543	0.084343
	0.084343	0.010543
	0.042172	0.137058
	0.084343	0.042172
	0.031629	0.010543
	0.031629	0.094886
	0.021086	0.210858
	0.021086	0.084343
	0.021086	0.021086
	0.010543	0.158143
	0.084343	0.021086
	0.305744	0.021086
	0.147601	0.052714
	0.063257	0.021086
	0.084343	0.453344
	0.010543	0.010543
	0.063257	0.031629
	0.021086	0.063257
	0.031629	0.094886
	0.263572	0.094886
	0.010543	0.031629
	0.010543	0.010543
	0.0738	0.021086
	0.052714	0.031629
	0.042172	0.105429
	0.0738	0.231944
	0.052714	0.031629
	0.052714	0.021086
	0.021086	0.010543
	0.063257	0.158143
	0.010543	0.052714
	0.063257	0.0738
	0.021086	0.042172
	0.126515	0.052714
	0.316287	0.242487
	0.010543	0.021086
	0.105429	0.379544
	0.010543	0.316287
	0.042172	0.094886
	0.063257	0.094886
	0.042172	0.084343
	0.010543	0.063257
	0.021086	0.010543
	0.094886	0.126515
	0.010543	0.115972
	0.305744	0.137058
	0.042172	0.010543
	0.052714	0.010543
	0.063257	0.010543
	0.063257	0.115972
	0.042172	0.316287
	0.042172	0.063257
	0.010543	0.0738
	0.274115	0.231944
	0.063257	0.231944
	0.105429	0.105429
	0.40063	0.210858
	0.063257	0.094886
	0.021086	0.200315
	0.021086	0.031629
	0.042172	0.042172
	0.105429	0.221401
	0.042172	0.021086
	0.052714	0.295201
	0.137058	0.010543
	0.231944	0.632574
	0.031629	0.052714
	0.031629	0.021086
	0.063257	0.052714
	0.042172	0.147601
	0.094886	0.200315
	0.010543	0.021086
	0.0738	0.263572
	0.010543	0.031629
	0.010543	1.57089
	0.031629	0.600945
	0.042172	0.010543
	0.179229	1.37058
	0.010543	0.052714
	0.042172	0.32683
	0.010543	0.042172
	0.031629	0.126515
	0.316287	0.084343
	0.105429	0.664202
	0.516602	0.200315
	0.031629	0.021086
	0.253029	0.021086
	0.010543	0.390087
	0.063257	0.105429
	0.063257	0.084343
	0.010543	0.021086
	0.221401	0.105429
	0.042172	0.0738
	0.126515	0.031629
	0.031629	0.042172
	0.031629	0.010543
	0.010543	0.084343
	0.010543	0.305744
	0.010543	0.126515
	0.010543	0.031629
	0.010543	0.021086
	0.021086	0.337373
	0.010543	0.569316
	0.021086	0.0738
	0.010543	0.105429
	0.052714	0.084343
	0.031629	0.126515
	0.021086	0.506059
	0.010543	0.042172
	0.052714	1.06483
	0.379544	0.569316
	0.0738	0.042172
	0.010543	0.147601
	0.094886	0.453344
	0.021086	0.010543
	0.010543	0.094886
	0.010543	0.063257
	0.031629	0.210858
	0.042172	0.347916
	0.094886	0.021086
	0.010543	0.0738
	0.042172	0.042172
	0.105429	0.32683
	0.010543	0.010543
	0.010543	0.484973
	0.031629	0.168686
	0.052714	1.62361
	0.042172	0.084343
	0.105429	0.021086
	0.094886	0.769631
	0.084343	0.094886
	0.042172	0.253029
	0.094886	0.158143
	0.021086	0.021086
	0.042172	0.305744
	0.042172	0.042172
	0.274115	1.0332
	0.094886	0.021086
	0.158143	0.094886
	0.063257	0.021086
	0.0738	0.147601
	0.031629	0.063257
	0.231944	0.031629
	0.010543	0.179229
	0.40063	0.390087
	0.021086	0.168686
	0.010543	0.0738
	0.010543	0.084343
	0.042172	0.759088
	0.063257	0.052714
	0.042172	0.126515
	0.063257	0.210858
	0.052714	0.137058
	0.021086	0.021086
	0.042172	0.021086
	0.010543	0.042172
	0.115972	0.32683
	0.031629	0.263572
	0.042172	0.664202
	0.094886	0.115972
	0.010543	0.337373
	0.010543	0.168686
	0.094886	0.137058
	0.031629	0.263572
	0.052714	0.80126
	0.021086	0.168686
	0.126515	0.147601
	0.042172	0.158143
	0.052714	0.063257
	0.168686	0.052714
	0.115972	0.021086
	0.010543	0.231944
	0.010543	0.010543
	0.0738	0.105429
	0.052714	0.063257
	0.042172	0.063257
	0.010543	0.010543
	0.010543	0.010543
	0.010543	0.147601
	0.042172	0.042172
	0.421716	0.179229
	0.042172	0.158143
	0.021086	0.453344
	0.137058	0.242487
	0.042172	0.347916
	0.031629	0.643117
	0.010543	0.031629
	0.010543	0.084343
	0.643117	0.189772
	0.052714	0.105429
	0.126515	0.337373
	0.010543	0.347916
	0.021086	0.506059
	0.010543	0.042172
	0.147601	0.369001
	0.021086	0.115972
	0.126515	0.021086
	0.115972	0.32683
	0.042172	0.021086
	0.0738	0.126515
	0.0738	0.031629
	0.010543	0.231944
	0.031629	0.126515
	0.031629	0.105429
	0.263572	0.242487
	0.010543	0.653659
	0.010543	0.031629
	0.316287	0.674745
	0.021086	0.094886
	0.189772	0.084343
	0.063257	0.432259
	0.0738	0.021086
	0.031629	0.40063
	0.147601	0.021086
	0.063257	0.021086
	0.010543	0.010543
	0.137058	0.358458
	0.042172	0.094886
	0.042172	0.558773
	0.052714	0.094886
	0.031629	0.305744
	0.0738	0.210858
	0.316287	0.316287
	0.010543	0.010543
	0.042172	0.221401
	0.063257	0.622031
	0.010543	0.094886
	0.126515	0.031629
	0.432259	0.021086
	0.010543	1.51818
	0.231944	0.021086
	0.042172	0.927775
	0.063257	0.052714
	0.094886	0.369001
	0.010543	0.506059
	0.010543	0.042172
	0.0738	0.063257
	0.010543	0.506059
	0.084343	0.063257
	0.115972	0.052714
	0.0738	0.126515
	0.010543	0.137058
	0.453344	0.432259
	0.147601	0.337373
	0.021086	0.126515
	0.0738	0.284658
	0.115972	0.084343
	0.010543	0.052714
	0.105429	0.516602
	0.042172	0.021086
	0.042172	0.010543
	0.221401	0.010543
	0.042172	0.179229
	0.316287	0.295201
	0.031629	0.390087
	0.094886	0.094886
	0.042172	0.094886
	0.031629	0.179229
	0.094886	0.295201
	0.010543	0.052714
	0.084343	0.052714
	0.010543	0.390087
	0.137058	0.305744
	0.210858	0.063257
	0.094886	0.948861
	0.042172	0.189772
	0.042172	0.0738
	0.042172	0.126515
	0.010543	0.200315
	0.200315	0.379544
	0.021086	0.390087
	0.021086	0.305744
	0.042172	0.516602
	0.094886	0.263572
	0.189772	0.084343
	0.010543	0.147601
	0.052714	0.084343
	0.221401	0.010543
	0.0738	0.084343
	0.063257	0.042172
	0.042172	0.021086
	0.031629	0.0738
	0.010543	0.147601
	0.0738	0.759088
	0.021086	0.263572
	0.021086	0.32683
	0.010543	0.084343
	0.084343	0.242487
	0.063257	0.305744
	0.063257	0.147601
	0.137058	0.010543
	0.042172	0.189772
	0.010543	0.094886
	0.010543	0.147601
	0.274115	0.87506
	0.042172	0.084343
	0.021086	0.010543
	0.284658	0.042172
	0.042172	0.137058
	0.105429	0.010543
	0.094886	0.105429
	0.031629	0.210858
	0.042172	0.179229
	0.495516	0.010543
	0.010543	0.042172
	0.168686	0.115972
	0.010543	0.063257
	0.010543	0.010543
	0.021086	0.021086
	0.010543	0.295201
	0.010543	0.010543
	0.063257	0.021086
	0.084343	0.463887
	0.063257	0.052714
	0.210858	0.010543
	0.253029	0.115972
	0.052714	0.021086
	0.042172	0.168686
	0.052714	0.021086
	0.021086	0.305744
	0.115972	0.042172
	0.031629	0.32683
	0.284658	0.010543
	0.0738	1.61306
	0.358458	0.0738
	0.031629	0.063257
	0.010543	0.031629
	0.042172	0.379544
	0.706374	0.337373
	0.021086	0.611488
	0.031629	0.042172
	0.021086	0.063257
	0.021086	0.137058
	0.021086	0.052714
	0.042172	0.115972
	0.021086	0.295201
	0.105429	0.358458
	0.105429	0.084343
	0.189772	0.822346
	0.084343	0.210858
	0.210858	1.08592
	0.063257	0.200315
	0.042172	1.59198
	0.021086	0.158143
	0.084343	0.210858
	0.010543	0.084343
	0.274115	0.189772
	0.084343	0.674745
	0.010543	0.021086
	0.189772	0.010543
	0.031629	0.010543
	0.274115	0.179229
	0.010543	0.021086
	0.168686	0.105429
	0.105429	0.031629
	0.042172	0.32683
	0.010543	0.021086
	0.189772	0.295201
	0.042172	0.790717
	0.010543	0.295201
	0.021086	1.07537
	0.042172	0.147601
	0.200315	0.305744
	0.010543	0.010543
	0.010543	0.87506
	0.0738	0.010543
	0.063257	0.094886
	0.115972	0.32683
	0.137058	0.094886
	0.010543	0.168686
	0.137058	0.738003
	0.052714	0.063257
	0.063257	0.200315
	0.042172	0.010543
	0.010543	0.253029
	0.010543	0.021086
	0.0738	0.010543
	0.042172	0.010543
	0.042172	0.674745
	0.010543	0.021086
	0.010543	0.042172
	0.042172	0.010543
	0.031629	0.021086
	0.031629	0.305744
	0.052714	0.379544
	0.010543	0.105429
	0.052714	0.105429
	0.021086	0.200315
	0.084343	0.010543
	0.105429	0.042172
	0.052714	0.158143
	0.084343	0.021086
	0.021086	0.32683
	0.010543	0.189772
	0.031629	0.021086
	0.242487	0.305744
	0.084343	0.021086
	0.0738	0.010543
	0.411173	0.969946
	0.042172	0.832889
	0.137058	0.021086
	0.010543	0.042172
	0.010543	0.042172
	0.052714	0.200315
	0.010543	0.274115
	0.063257	0.80126
	0.105429	0.094886
	0.031629	0.189772
	0.063257	0.021086
	0.063257	1.86609
	0.010543	0.052714
	0.052714	0.548231
	0.010543	0.063257
	0.105429	0.084343
	0.021086	0.063257
	0.021086	0.47443
	0.010543	1.48655
	0.105429	0.031629
	0.105429	0.105429
	0.010543	0.453344
	0.021086	0.253029
	0.063257	0.063257
	0.369001	0.042172
	0.115972	1.31786
	0.0738	0.042172
	0.010543	0.263572
	0.168686	0.295201
	0.042172	0.084343
	0.158143	0.094886
	0.010543	0.084343
	0.094886	0.305744
	0.168686	0.432259
	0.063257	0.189772
	0.305744	1.19135
	0.042172	0.653659
	0.042172	0.115972
	0.010543	0.021086
	0.010543	0.052714
	0.052714	0.253029
	0.042172	0.274115
	0.010543	0.347916
	0.021086	0.822346
	0.0738	0.0738
	0.105429	0.811803
	0.042172	0.031629
	0.031629	0.189772
	0.084343	0.242487
	0.158143	0.168686
	0.0738	0.021086
	0.010543	0.484973
	0.063257	0.042172
	0.137058	0.231944
	0.031629	0.569316
	0.021086	0.042172
	0.189772	0.126515
	0.094886	0.147601
	0.031629	0.147601
	0.010543	0.664202
	0.021086	0.358458
	0.158143	0.168686
	0.031629	0.105429
	0.0738	0.010543
	0.010543	0.042172
	0.790717	0.432259
	0.063257	0.042172
	0.0738	0.042172
	0.158143	0.094886
	0.010543	0.042172
	0.031629	0.031629
	0.263572	0.231944
	0.063257	0.115972
	0.411173	0.010543
	0.010543	0.010543
	0.010543	0.042172
	0.063257	0.021086
	0.105429	0.021086
	0.021086	0.010543
	0.168686	0.168686
	0.200315	0.042172
	0.094886	0.242487
	0.021086	0.295201
	0.021086	0.010543
	0.010543	0.021086
	0.094886	0.274115
	0.0738	0.379544
	0.010543	0.295201
	0.084343	0.010543
	0.010543	0.759088
	0.084343	0.189772
	0.021086	0.010543
	0.063257	0.210858
	0.021086	0.010543
	0.463887	0.305744
	0.021086	0.506059
	0.010543	0.0738
	0.063257	0.653659
	0.189772	0.179229
	0.052714	1.14918
	0.063257	0.0738
	0.084343	0.094886
	0.094886	0.147601
	0.137058	0.084343
	0.010543	0.052714
	0.010543	0.242487
	0.021086	0.295201
	0.031629	0.189772
	0.137058	1.70795
	0.063257	0.337373
	0.010543	0.210858
	0.0738	0.295201
	0.094886	0.811803
	0.063257	0.126515
	0.189772	0.811803
	0.010543	0.411173
	0.189772	0.168686
	0.042172	0.231944
	0.031629	0.105429
	0.179229	0.495516
	0.052714	0.126515
	0.010543	0.010543
	0.042172	0.010543
	0.010543	0.115972
	0.084343	0.031629
	0.063257	0.021086
	0.242487	0.421716
	0.105429	0.579859
	0.042172	0.0738
	0.063257	0.590402
	0.105429	0.126515
	0.010543	0.253029
	0.021086	0.084343
	0.021086	0.527145
	0.042172	1.68686
	0.042172	0.042172
	0.284658	0.622031
	0.0738	0.094886
	0.052714	0.010543
	0.010543	0.094886
	0.084343	0.010543
	0.231944	0.115972
	0.063257	0.031629
	0.021086	0.063257
	0.084343	0.084343
	0.010543	0.010543
	0.115972	0.021086
	0.021086	0.094886
	0.052714	0.010543
	0.284658	0.010543
	0.052714	0.231944
	0.010543	0.010543
	0.084343	0.105429
	0.021086	0.253029
	0.010543	0.010543
	0.084343	0.179229
	0.0738	0.432259
	0.042172	0.021086
	0.010543	0.010543
	0.115972	0.010543
	0.105429	0.115972
	0.052714	0.210858
	0.147601	0.010543
	0.042172	0.021086
	0.010543	0.052714
	0.021086	0.010543
	0.052714	0.40063
	0.105429	0.463887
	0.010543	0.010543
	0.021086	0.094886
	0.253029	0.021086
	0.358458	0.179229
	0.052714	0.347916
	0.042172	0.32683
	0.063257	0.042172
	0.042172	0.010543
	0.010543	0.010543
	0.042172	0.622031
	0.042172	0.0738
	0.137058	0.316287
	0.32683	0.263572
	0.021086	0.031629
	0.147601	0.0738
	0.137058	0.010543
	0.179229	0.347916
	0.052714	0.0738
	0.0738	0.147601
	0.47443	0.40063
	0.516602	0.010543
	0.063257	0.010543
	0.031629	0.052714
	0.484973	0.010543
	0.115972	0.010543
	0.010543	0.200315
	0.948861	0.126515
	0.031629	0.379544
	0.010543	0.748546
	0.010543	0.210858
	0.558773	0.769631
	0.010543	0.021086
	0.137058	0.253029
	0.179229	0.084343
	0.010543	0.347916
	0.052714	0.284658
	0.010543	0.179229
	0.168686	1.00158
	0.094886	0.010543
	0.590402	0.274115
	0.063257	0.115972
	0.115972	0.189772
	0.411173	0.590402
	0.189772	1.38112
	0.021086	0.010543
	0.105429	0.0738
	0.021086	0.189772
	0.052714	0.031629
	0.031629	0.0738
	0.105429	0.896146
	0.052714	0.358458
	0.021086	0.084343
	0.158143	0.052714
	0.231944	0.137058
	0.0738	0.031629
	0.084343	0.010543
	0.221401	0.210858
	0.031629	0.72746
	0.137058	0.010543
	0.210858	0.021086
	0.021086	0.031629
	0.010543	0.137058
	0.506059	0.063257
	0.126515	0.495516
	0.010543	0.021086
	0.105429	0.021086
	0.010543	0.042172
	0.253029	0.221401
	0.042172	0.115972
	0.010543	0.042172
	0.010543	0.063257
	0.210858	0.063257
	0.031629	0.021086
	0.115972	0.147601
	0.010543	0.010543
	0.042172	0.274115
	0.010543	0.0738
	0.042172	0.010543
	0.221401	0.274115
	0.094886	0.042172
	0.105429	0.010543
	0.0738	0.042172
	0.126515	0.010543
	0.379544	0.031629
	0.105429	0.105429
	0.084343	0.674745
	0.927775	0.0738
	0.031629	0.137058
	0.832889	0.010543
	0.0738	0.010543
	0.105429	0.622031
	0.010543	0.010543
	0.284658	0.685288
	0.0738	0.021086
	0.021086	0.052714
	0.40063	0.042172
	0.084343	0.052714
	0.052714	0.021086
	0.021086	0.484973
	0.010543	0.031629
	0.021086	0.010543
	0.063257	0.010543
	0.031629	0.453344
	0.295201	0.126515
	0.021086	0.021086
	0.105429	0.094886
	0.210858	0.885603
	0.253029	0.031629
	0.031629	0.179229
	0.021086	0.031629
	0.010543	0.105429
	0.463887	0.200315
	0.021086	0.115972
	0.115972	0.147601
	0.021086	0.263572
	0.200315	0.284658
	0.010543	0.052714
	0.031629	0.010543
	0.126515	0.010543
	0.031629	0.021086
	0.137058	0.664202
	0.0738	0.158143
	0.084343	0.021086
	0.105429	0.010543
	0.010543	0.021086
	0.031629	0.010543
	0.042172	0.579859
	0.021086	0.242487
	0.569316	0.031629
	0.284658	0.200315
	0.010543	0.084343
	0.063257	0.084343
	0.042172	0.010543
	0.010543	0.031629
	0.031629	0.40063
	0.253029	0.021086
	0.052714	0.010543
	0.010543	0.47443
	0.010543	0.042172
	0.094886	0.010543
	0.063257	0.137058
	0.042172	0.0738
	0.063257	0.569316
	0.010543	0.263572
	0.042172	0.010543
	0.115972	0.453344
	0.084343	0.421716
	0.031629	0.021086
	0.010543	0.189772
	0.094886	0.0738
	0.089695	0.126515
	0.284658	0.010543
	0.0316287	0.305744
	0.379544	0.263572
	0.0210858	0.411173
	0.094886	1.05429
	0.0421716	0.221401
	0.0210858	0.063257
	0.0105429	0.010543
	0.137058	1.97152
	0.0738003	0.295201
	0.0316287	0.042172
	0.0210858	1.15972
	0.0527145	1.2546
	0.0105429	0.063257
	0.0316287	0.137058
	0.105429	0.484973
	0.0210858	0.179229
	0.0105429	0.147601
	0.0421716	0.411173
	0.0421716	0.010543
	0.0105429	0.253029
	0.137058	0.0738
	0.0105429	0.021086
	0.094886	0.021086
	0.390087	0.548231
	0.0843432	0.484973
	0.0105429	0.369001
	0.0210858	0.316287
	0.0105429	0.274115
	0.115972	0.031629
	0.179229	0.010543
	0.0316287	0.010543
	0.0527145	0.0738
	0.0527145	1.43383
	0.0316287	1.29678
	0.0632574	0.653659
	0.0632574	0.031629
	0.0105429	0.200315
	0.0105429	1.13863
	0.0105429	0.031629
	0.0105429	0.284658
	0.0632574	0.010543
	0.0632574	0.021086
	0.0421716	0.358458
	0.158143	0.179229
	0.0421716	0.094886
	0.0210858	0.042172
	0.0210858	0.021086
	0.0632574	0.147601
	0.0632574	0.115972
	0.242487	0.105429
	0.0632574	0.084343
	0.0632574	0.042172
	0.0421716	0.052714
	0.0421716	0.853974
	0.137058	0.010543
	0.0527145	0.052714
	0.0316287	0.390087
	0.0210858	0.221401
	0.0316287	0.115972
	0.0210858	0.221401
	0.0632574	0.126515
	0.115972	0.168686
	0.0210858	0.115972
	0.179229	0.052714
	0.200315	1.17026
	0.0210858	0.052714
	0.0527145	0.105429
	0.0421716	0.042172
	0.0210858	0.263572
	0.0210858	0.274115
	0.0105429	0.105429
	0.231944	0.052714
	0.0316287	0.010543
	0.0843432	0.179229
	0.0105429	0.231944
	0.0210858	0.421716
	0.0421716	0.063257
	0.0421716	0.115972
	0.0527145	0.274115
	0.0105429	0.094886
	0.0843432	0.021086
	0.0105429	0.379544
	0.0316287	0.084343
	0.0105429	0.369001
	0.147601	0.231944
	0.0738003	0.031629
	0.0210858	0.094886
	0.0632574	0.337373
	0.0738003	0.484973
	0.0738003	0.253029
	0.0210858	0.094886
	0.0527145	0.042172
	0.0210858	0.168686
	0.094886	0.347916
	0.47443	0.084343
	0.126515	0.021086
	0.0421716	0.042172
	0.263572	0.137058
	0.0105429	0.158143
	0.0421716	0.316287
	0.0210858	0.052714
	0.390087	0.137058
	0.200315	0.010543
	0.0738003	0.179229
	0.0632574	0.263572
	0.094886	0.643117
	0.0738003	0.021086
	0.0527145	0.115972
	0.0527145	0.210858
	0.0632574	0.063257
	0.0210858	0.210858
	0.0210858	0.305744
	0.0421716	0.231944
	0.137058	0.643117
	0.0527145	0.094886
	0.0105429	0.042172
	0.0316287	0.063257
	0.0316287	0.126515
	0.0105429	0.179229
	0.137058	0.094886
	0.126515	0.042172
	0.0316287	0.284658
	0.0105429	0.105429
	0.0105429	0.147601
	0.0421716	0.358458
	0.147601	0.084343
	0.0843432	0.158143
	0.0421716	0.021086
	0.210858	0.010543
	0.305744	0.084343
	0.137058	0.010543
	0.305744	0.263572
	0.094886	0.052714
	0.0421716	0.632574
	0.632574	0.010543
	0.094886	0.010543
	0.0632574	0.516602
	0.0421716	0.010543
	0.0738003	0.126515
	0.0632574	0.115972
	0.0527145	0.031629
	0.200315	0.042172
	0.210858	0.010543
	0.337373	0.010543
	0.179229	0.010543
	0.0210858	0.042172
	0.147601	0.21317
	0.115972	0.274115
	0.0210858	0.221401
	0.316287	0.695831
	0.105429	0.221401
	0.0527145	0.094886
	0.189772	0.242487
	0.0316287	0.042172
	0.126515	0.031629
	0.221401	0.021086
	0.0421716	0.084343
	0.242487	0.0738
	0.126515	0.337373
	0.0843432	0.021086
	0.115972	0.253029
	0.0738003	0.010543
	0.32683	0.274115
	0.0421716	0.094886
	0.548231	0.295201
	0.0105429	0.063257
	0.0421716	0.021086
	0.0843432	0.042172
	0.0632574	0.179229
	0.0210858	0.010543
	0.094886	0.010543
	0.0632574	0.042172
	0.094886	0.010543
	0.0210858	0.010543
	0.0738003	0.042172
	0.0738003	1.05429
	0.0843432	0.042172
	0.305744	0.021086
	0.0105429	0.021086
	0.179229	0.021086
	0.421716	0.126515
	0.0105429	0.031629
	0.0738003	0.031629
	0.738003	0.40063
	0.0210858	0.010543
	0.0421716	0.179229
	0.0843432	0.052714
	0.126515	0.063257
	0.0105429	0.021086
	0.147601	0.021086
	0.0210858	0.611488
	0.0421716	0.126515
	0.0316287	0.010543
	0.0105429	0.052714
	0.137058	0.274115
	0.126515	0.021086
	0.0105429	0.031629
	0.0105429	0.010543
	0.0421716	0.453344
	0.0738003	0.021086
	0.0316287	0.031629
	0.0210858	0.337373
	0.0210858	0.042172
	0.0843432	0.137058
	0.0210858	0.010543
	0.115972	0.052714
	0.147601	0.179229
	0.0316287	0.063257
	0.105429	0.010543
	0.0316287	0.084343
	0.0316287	0.031629
	0.0421716	0.105429
	0.0527145	0.031629
	0.0105429	0.052714
	0.105429	0.042172
	0.0527145	0.031629
	0.0105429	0.010543
	0.0421716	0.242487
	0.0105429	0.042172
	0.0105429	0.210858
	0.0316287	0.105429
	0.0210858	0.042172
	0.0421716	0.021086
	0.0843432	0.168686
	0.0105429	0.506059
	0.0316287	0.010543
	0.0843432	0.0738
	0.0527145	0.010543
	0.0843432	0.674745
	0.0105429	0.010543
	0.0738003	0.063257
	0.0316287	0.031629
	0.0421716	0.390087
	0.0738003	0.031629
	0.0421716	0.716917
	0.105429	0.042172
	0.0738003	0.274115
	0.147601	0.031629
	0.0210858	0.0738
	0.115972	0.021086
	0.0210858	0.042172
	0.0421716	0.506059
	0.0210858	0.021086
	0.158143	0.137058
	0.0632574	0.031629
	0.105429	0.021086
	0.137058	0.021086
	0.115972	0.316287
	0.0843432	0.463887
	0.0210858	0.010543
	0.137058	0.0738
	0.0738003	0.411173
	0.0316287	0.010543
	0.094886	0.021086
	0.126515	0.031629
	0.358458	0.115972
	0.0632574	0.042172
	0.0843432	0.179229
	0.242487	0.010543
	0.0632574	0.021086
	0.094886	0.115972
	0.0210858	0.115972
	0.0316287	0.369001
	0.179229	0.021086
	0.0632574	0.010543
	0.189772	0.126515
	0.0527145	0.010543
	0.0421716	0.010543
	0.210858	0.105429
	0.0632574	0.021086
	0.0105429	0.010543
	0.0210858	0.021086
	0.0210858	0.105429
	0.0527145	0.031629
	0.0843432	0.010543
	0.0105429	0.010543
	0.0210858	0.105429
	0.105429	0.042172
	0.0632574	0.010543
	0.0421716	0.115972
	0.0105429	0.379544
	0.115972	0.094886
	0.253029	0.042172
	0.0527145	0.063257
	0.0632574	0.021086
	0.0210858	0.031629
	0.0527145	0.548231
	0.0210858	0.010543
	0.0738003	0.0738
	0.274115	0.969946
	0.0738003	0.094886
	0.0843432	0.021086
	0.0632574	0.115972
	0.0632574	0.042172
	0.094886	0.094886
	0.0105429	0.063257
	0.126515	0.094886
	0.137058	0.010543
	0.094886	0.221401
	0.253029	0.010543
	0.0316287	0.063257
	0.0105429	1.08592
	0.0105429	0.179229
	0.137058	0.021086
	0.105429	0.052714
	0.0210858	0.052714
	0.0421716	0.137058
	0.231944	0.031629
	0.242487	0.063257
	0.0421716	0.042172
	0.0843432	0.031629
	0.0421716	0.210858
	0.0843432	0.126515
	0.0632574	0.063257
	0.0105429	0.147601
	0.0421716	0.253029
	0.0210858	0.010543
	0.0421716	0.042172
	0.0421716	0.369001
	0.0210858	0.084343
	0.0316287	0.221401
	0.0316287	0.010543
	0.0738003	0.010543
	0.0105429	0.063257
	0.0316287	0.010543
	0.168686	0.063257
	0.0316287	0.210858
	0.0632574	0.126515
	0.0105429	0.031629
	0.0843432	0.021086
	0.0421716	0.811803
	0.0105429	0.010543
	0.0105429	0.010543
	0.0210858	0.042172
	0.126515	0.042172
	0.47443	0.094886
	0.284658	0.179229
	0.0527145	0.010543
	0.115972	0.347916
	0.094886	0.010543
	0.0316287	0.221401
	0.0527145	0.263572
	0.0421716	0.063257
	0.0105429	0.463887
	0.0105429	0.115972
	0.0105429	0.031629
	0.158143	0.010543
	0.137058	0.042172
	0.0421716	0.010543
	0.0105429	0.010543
	0.0105429	0.010543
	0.0843432	0.40063
	0.0105429	0.137058
	0.0105429	0.010543
	0.0210858	0.105429
	0.0843432	0.042172
	0.0527145	0.052714
	0.158143	0.063257
	0.158143	0.0738
	0.0316287	0.105429
	0.0527145	0.179229
	0.0843432	0.0738
	0.0210858	0.263572
	0.0210858	0.284658
	0.0738003	0.158143
	0.390087	0.021086
	0.105429	0.179229
	0.0527145	0.010543
	0.274115	0.010543
	0.0738003	0.0738
	0.0843432	0.010543
	0.0421716	0.87506
	0.0527145	0.010543
	0.137058	0.084343
	0.168686	0.010543
	0.094886	0.052714
	0.0421716	0.115972
	0.0421716	0.021086
	0.137058	0.010543
	0.0210858	0.010543
	0.0210858	0.917232
	0.137058	0.200315
	0.158143	0.042172
	0.158143	0.021086
	0.200315	0.274115
	0.0105429	0.052714
	0.0421716	0.379544
	0.0105429	0.0738
	0.0210858	0.105429
	0.0632574	0.105429
	0.0421716	0.137058
	0.0316287	0.010543
	0.0421716	0.158143
	0.0316287	0.600945
	0.0421716	0.021086
	0.0843432	0.021086
	0.0210858	0.948861
	0.115972	0.358458
	0.0421716	0.010543
	0.0316287	0.0738
	0.221401	0.284658
	0.0421716	0.537688
	0.094886	0.0738
	0.0527145	0.042172
	0.0210858	0.137058
	0.0527145	0.358458
	0.0421716	0.137058
	0.0210858	0.021086
	0.0210858	0.40063
	0.0527145	0.168686
	0.0421716	0.115972
	0.569316	0.063257
	0.0421716	0.115972
	0.0210858	0.137058
	0.0105429	0.042172
	0.347916	0.031629
	0.0421716	0.042172
	0.0316287	0.021086
	0.0210858	0.242487
	0.115972	0.253029
	0.126515	0.042172
	0.706374	0.484973
	0.0105429	0.094886
	0.137058	0.042172
	0.0210858	0.063257
	0.168686	0.126515
	0.0421716	0.063257
	0.0421716	0.010543
	0.0421716	0.021086
	0.0421716	0.695831
	0.0210858	0.579859
	0.0210858	0.010543
	0.0105429	0.179229
	0.0210858	0.021086
	0.0316287	0.0738
	0.0210858	0.031629
	0.105429	0.052714
	0.0527145	0.0738
	0.0632574	0.063257
	0.0210858	0.347916
	0.0210858	0.295201
	0.0105429	0.115972
	0.0632574	0.052714
	0.0105429	0.179229
	0.168686	0.274115
	0.0210858	0.158143
	0.0105429	0.010543
	0.0105429	0.010543
	0.158143	0.147601
	0.0421716	0.305744
	0.0210858	0.042172
	0.0527145	0.147601
	0.0421716	0.284658
	0.210858	0.042172
	0.168686	0.948861
	0.0210858	0.031629
	0.094886	0.105429
	0.094886	0.242487
	0.0632574	0.126515
	0.0843432	0.147601
	0.0210858	0.158143
	0.105429	0.263572
	0.0421716	0.200315
	0.0210858	0.042172
	0.0316287	0.126515
	0.0105429	0.010543
	0.0527145	0.179229
	0.0105429	0.253029
	0.158143	0.137058
	0.094886	0.210858
	0.0105429	0.632574
	0.0105429	0.168686
	0.126515	0.822346
	0.0316287	0.010543
	0.0738003	0.0738
	0.0316287	0.084343
	0.0105429	0.516602
	0.0210858	0.242487
	0.0632574	0.0738
	0.0210858	0.063257
	0.0316287	0.189772
	0.179229	0.168686
	0.0105429	0.021086
	0.0105429	0.105429
	0.0316287	0.063257
	0.115972	0.042172
	0.0421716	0.189772
	0.295201	0.021086
	0.179229	0.010543
	0.126515	0.115972
	0.316287	0.253029
	0.253029	0.063257
	0.0105429	0.063257
	0.0632574	0.0738
	0.115972	0.042172
	0.0738003	0.063257
	0.0316287	0.579859
	0.0421716	0.179229
	0.358458	0.063257
	0.0210858	0.063257
	0.0105429	0.084343
	0.0316287	0.231944
	0.0210858	0.40063
	0.0632574	0.021086
	0.0421716	0.021086
	0.0210858	0.126515
	0.0738003	0.411173
	0.0421716	0.042172
	0.137058	0.126515
	0.0843432	0.337373
	0.0421716	0.274115
	0.0421716	0.379544
	0.0105429	0.611488
	0.959403	0.042172
	0.0210858	0.158143
	0.0105429	0.569316
	0.0105429	0.010543
	0.0421716	0.115972
	0.0843432	0.32683
	0.0421716	0.158143
	0.432259	0.221401
	0.0632574	0.189772
	0.0105429	0.337373
	0.115972	0.263572
	0.0210858	0.115972
	0.611488	0.010543
	0.0210858	0.168686
	0.0210858	0.021086
	0.0421716	0.0738
	0.716917	0.411173
	0.0632574	0.042172
	0.0632574	0.200315
	0.168686	0.242487
	0.0105429	0.284658
	0.0105429	0.390087
	0.0210858	0.274115
	0.147601	0.021086
	0.126515	0.242487
	0.210858	0.263572
	0.0843432	0.094886
	0.0105429	0.200315
	0.0738003	0.084343
	0.0105429	0.010543
	0.0105429	0.147601
	0.126515	0.021086
	0.316287	0.0738
	0.0210858	0.158143
	1.01212	0.021086
	0.0632574	0.316287
	0.147601	0.179229
	0.126515	0.042172
	0.411173	0.305744
	0.959403	0.147601
	0.200315	0.221401
	0.0210858	0.042172
	0.0316287	0.063257
	0.0316287	0.042172
	0.980489	0.0738
	0.0105429	0.063257
	0.0843432	0.010543
	0.221401	0.052714
	0.0527145	0.084343
	0.0738003	0.010543
	0.0527145	0.021086
	0.337373	0.358458
	0.179229	0.010543
	0.347916	0.042172
	0.179229	0.158143
	0.0527145	0.084343
	0.548231	0.263572
	0.0632574	0.052714
	0.0316287	0.0738
	0.0105429	0.158143
	0.0210858	0.094886
	0.0632574	0.031629
	0.0527145	0.643117
	0.537688	0.516602
	0.094886	0.137058
	0.0738003	0.168686
	0.179229	0.316287
	0.0210858	0.010543
	0.284658	0.010543
	0.0210858	0.010543
	0.0105429	0.147601
	0.0632574	0.189772
	0.358458	0.263572
	0.0105429	0.021086
	0.0316287	0.105429
	0.0210858	0.168686
	0.231944	0.716917
	0.147601	0.042172
	0.0421716	0.031629
	0.0632574	0.031629
	0.126515	0.137058
	0.0210858	0.031629
	0.0316287	0.021086
	0.137058	0.40063
	0.0316287	0.126515
	0.0421716	0.031629
	0.0105429	0.337373
	0.600945	0.126515
	0.0421716	0.052714
	0.0210858	0.516602
	0.0527145	0.010543
	0.115972	0.042172
	0.0738003	0.168686
	0.316287	0.179229
	0.0527145	0.295201
	0.0843432	0.042172
	0.115972	0.231944
	0.0105429	0.253029
	0.0105429	0.284658
	0.0316287	0.031629
	0.0316287	0.010543
	0.200315	0.32683
	0.0843432	0.32683
	0.0632574	0.369001
	0.0105429	0.115972
	0.0527145	0.021086
	0.0105429	0.010543
	0.274115	0.179229
	0.463887	0.063257
	0.0316287	0.105429
	0.115972	0.0738
	0.0421716	0.115972
	0.126515	0.158143
	0.0632574	0.063257
	0.242487	0.115972
	0.105429	0.221401
	0.0316287	0.200315
	0.0421716	0.189772
	0.369001	0.042172
	0.0210858	0.47443
	0.094886	0.010543
	0.864517	0.042172
	0.0421716	0.042172
	0.0105429	0.115972
	0.0421716	0.010543
	0.0632574	0.115972
	0.253029	0.147601
	0.137058	0.021086
	0.0843432	0.042172
	0.158143	0.126515
	0.094886	0.115972
	0.105429	0.084343
	0.0843432	0.052714
	0.0632574	0.115972
	0.0421716	0.168686
	0.210858	0.052714
	0.0421716	0.115972
	0.0316287	0.042172
	0.32683	0.031629
	0.115972	0.137058
	0.105429	0.453344
	0.0210858	0.084343
	0.137058	0.231944
	0.094886	0.042172
	0.516602	0.010543
	0.0316287	0.274115
	0.0738003	0.052714
	0.305744	0.506059
	0.0316287	0.031629
	0.147601	0.031629
	0.0421716	0.094886
	0.0738003	0.010543
	0.0105429	0.147601
	0.105429	0.221401
	0.0105429	0.031629
	0.094886	0.094886
	0.0527145	0.274115
	0.105429	0.010543
	0.0421716	0.179229
	0.0105429	0.031629
	0.105429	0.021086
	0.126515	0.200315
	0.0210858	0.042172
	0.0105429	0.021086
	0.0421716	0.094886
	0.274115	0.442802
	0.0632574	0.242487
	0.0421716	0.042172
	0.0843432	0.168686
	0.305744	0.0738
	0.0738003	0.052714
	0.0738003	0.126515
	0.822346	0.421716
	0.0421716	0.685288
	0.094886	0.042172
	0.137058	0.32683
	0.0421716	0.189772
	0.379544	0.495516
	0.0421716	0.052714
	0.0843432	0.0738
	0.115972	0.40063
	0.0210858	0.031629
	0.0421716	0.179229
	0.0421716	0.411173
	0.0210858	0.822346
	0.0632574	0.0738
	0.432259	0.031629
	0.0421716	0.042172
	0.0632574	0.031629
	0.0421716	0.379544
	0.0527145	0.126515
	0.0421716	0.0738
	0.189772	0.168686
	0.0421716	0.453344
	0.0421716	0.042172
	0.0738003	0.179229
	0.105429	0.137058
	0.094886	0.031629
	0.0738003	0.231944
	0.0316287	0.0738
	0.0105429	0.137058
	0.0632574	0.010543
	0.158143	0.421716
	0.0316287	0.147601
	0.115972	0.042172
	0.137058	0.042172
	0.179229	0.390087
	0.0105429	0.32683
	0.0316287	0.421716
	0.0105429	0.0738
	0.0421716	0.010543
	0.0527145	0.084343
	0.0843432	0.390087
	0.0632574	0.484973
	0.0210858	0.042172
	0.421716	0.031629
	0.147601	0.674745
	0.137058	0.094886
	0.0105429	0.147601
	0.0738003	0.042172
	0.189772	0.021086
	0.105429	0.168686
	0.094886	0.168686
	0.0210858	0.369001
	0.0738003	0.063257
	0.0527145	0.284658
	0.105429	0.063257
	0.0421716	0.063257
	0.179229	0.210858
	0.0105429	0.179229
	0.0210858	0.021086
	0.115972	0.115972
	0.210858	0.052714
	0.0105429	0.664202
	0.0421716	0.084343
	0.305744	0.042172
	0.105429	0.010543
	0.0421716	0.084343
	0.0105429	0.221401
	0.115972	0.042172
	0.0105429	0.221401
	0.0105429	0.021086
	0.0421716	0.021086
	0.200315	0.094886
	0.158143	0.031629
	0.094886	0.042172
	0.0316287	0.189772
	0.189772	0.021086
	0.0421716	0.189772
	0.347916	0.021086
	0.0105429	0.010543
	0.200315	0.105429
	0.0210858	0.063257
	0.0105429	0.031629
	0.0527145	0.094886
	0.0105429	0.010543
	0.0105429	0.316287
	0.0421716	0.021086
	0.0105429	0.369001
	0.0421716	0.242487
	0.0210858	0.021086
	0.0316287	0.042172
	0.0316287	0.042172
	0.0843432	0.158143
	0.189772	0.042172
	0.094886	0.063257
	0.0316287	0.0738
	0.0632574	0.158143
	0.0105429	0.126515
	0.105429	0.189772
	0.221401	0.316287
	0.221401	0.010543
	0.0843432	0.010543
	0.0316287	0.031629
	0.210858	0.021086
	0.0738003	0.600945
	0.094886	0.158143
	0.0105429	0.295201
	0.0210858	0.147601
	0.0105429	0.284658
	0.0316287	0.021086
	0.0105429	0.47443
	0.0210858	0.600945
	0.168686	0.295201
	0.0843432	0.263572
	0.347916	0.242487
	0.105429	0.632574
	0.0105429	0.042172
	0.137058	0.337373
	0.347916	0.147601
	0.358458	0.021086
	0.0527145	0.0738
	0.548231	0.305744
	0.210858	0.790717
	0.0316287	0.643117
	0.0421716	0.010543
	0.0210858	0.094886
	0.0632574
	0.0210858	0.274115
	0.0105429	0.094886
	0.0527145	0.010543
	0.0527145	0.010543
	0.0105429	0.094886
	0.0316287	0.379544
	0.0105429	0.137058
	0.0210858	0.189772
	0.094886	0.632574
	0.40063	0.242487
	0.0421716	0.32683
	0.0210858	0.179229
	0.0105429	0.042172
	0.0105429	0.063257
	0.0316287	1.49709
	0.0527145	0.590402
	0.158143	0.40063
	0.242487	0.137058
	0.0527145	0.664202
	0.0738003	0.010543
	0.0105429	0.179229
	0.137058	0.063257
	0.0210858	0.084343
	0.0105429	0.295201
	0.991032	0.759088
	0.094886	0.432259
	0.0105429	0.042172
	0.0316287	0.653659
	0.40063	0.643117
	0.432259	0.40063
	0.0527145	0.369001
	0.0210858	0.463887
	0.231944	0.094886
	0.0316287	1.22298
	0.632574	0.052714
	0.0421716	0.021086
	0.0210858	0.337373
	0.0210858	0.664202
	0.0632574	0.010543
	0.158143	0.094886
	0.0105429	0.021086
	0.105429	0.263572
	0.0527145	0.0738
	0.0843432	0.274115
	0.0316287	1.84501
	0.0105429	0.126515
	0.158143	0.210858
	0.0527145	0.158143
	0.790717	0.010543
	0.158143	0.084343
	0.0210858	0.010543
	0.0421716	0.042172
	0.0632574	0.622031
	0.126515	0.390087
	0.105429	0.390087
	0.0210858	0.010543
	0.179229	0.495516
	0.0843432	0.759088
	0.0421716	0.179229
	0.200315	0.084343
	0.147601	0.822346
	0.0421716	0.010543
	0.0316287	0.105429
	0.105429	0.253029
	0.0421716	0.295201
	0.0421716	0.115972
	0.0210858	0.179229
	0.0105429	0.432259
	0.0738003	0.0738
	0.0210858	0.242487
	0.0738003	0.210858
	0.0738003	0.295201
	0.0210858	0.158143
	0.0632574	0.052714
	0.0421716	0.010543
	0.0210858	0.189772
	0.0105429	0.010543
	0.0210858	0.042172
	0.0316287	0.527145
	0.189772	0.253029
	0.0210858	0.453344
	0.0105429	0.253029
	0.0421716	0.021086
	0.0210858	0.031629
	0.0843432	0.137058
	0.0738003	0.632574
	0.0738003	0.168686
	0.506059	0.137058
	0.0105429	0.126515
	0.0105429	0.47443
	0.0738003	0.084343
	0.115972	1.49709
	0.0738003	0.0738
	0.0316287	0.052714
	0.0632574	0.432259
	0.0421716	0.885603
	0.0210858	0.042172
	0.0210858	0.063257
	0.0210858	0.063257
	0.253029	0.611488
	0.115972	0.010543
	0.0105429	0.042172
	0.442802	0.010543
	0.0421716	0.189772
	0.0105429	0.242487
	0.094886	0.010543
	0.0105429	0.042172
	0.0210858	0.042172
	0.0210858	0.084343
	0.0527145	0.305744
	0.0843432	0.40063
	0.0421716	0.853974
	0.0527145	0.021086
	0.210858	0.411173
	0.179229	0.337373
	0.147601	0.042172
	0.263572	0.674745
	0.0316287	0.231944
	0.0210858	0.168686
	0.189772	0.031629
	0.0210858	0.158143
	0.179229	0.126515
	0.094886	0.369001
	0.0105429	0.569316
	0.0316287	0.263572
	0.0316287	0.284658
	0.0316287	0.094886
	0.0421716	0.137058
	0.0421716	0.295201
	0.0105429	0.042172
	0.0210858	0.042172
	0.0421716	1.45492
	0.0210858	0.358458
	0.0527145	0.010543
	0.0210858	1.86609
	0.0210858	0.010543
	0.137058	0.021086
	0.200315	0.010543
	0.0316287	0.094886
	0.0421716	0.137058
	0.0316287	0.0738
	0.094886	0.042172
	0.0632574	0.021086
	0.263572	0.010543
	0.094886	0.021086
	0.0105429	0.042172
	0.0316287	0.0738
	0.126515	0.506059
	0.0105429	0.189772
	0.094886	0.042172
	0.126515	0.0738
	0.0210858	0.010543
	0.0210858	0.0738
	0.0421716	0.021086
	0.105429	0.253029
	0.0105429	0.189772
	0.231944	0.347916
	0.284658	0.031629
	0.126515	0.379544
	0.0316287	0.042172
	0.0105429	0.253029
	0.0421716	0.411173
	0.0105429	0.632574
	0.0105429	0.031629
	0.0210858	0.221401
	0.168686	0.622031
	0.0421716	0.084343
	0.0105429	0.168686
	0.0105429	0.115972
	0.0210858	0.0738
	0.0105429	0.063257
	0.0105429	0.32683
	0.0421716	0.32683
	0.105429	0.200315
	0.115972	0.32683
	0.126515	0.105429
	0.0316287	0.358458
	0.0632574	0.242487
	0.0843432	0.221401
	0.0843432	0.189772
	0.0210858	0.305744
	0.0421716	0.031629
	0.0105429	0.010543
	0.0421716	0.010543
	0.0632574	0.137058
	0.115972	0.010543
	0.0738003	0.242487
	0.0632574	0.063257
	0.0738003	0.105429
	0.0105429	0.042172
	0.126515	0.031629
	0.147601	0.685288
	0.0210858	0.042172
	0.0738003	0.105429
	0.379544	0.105429
	0.137058	0.137058
	0.0210858	0.548231
	0.115972	0.295201
	0.0421716	0.32683
	0.0527145	0.369001
	0.094886	0.484973
	0.221401	0.021086
	0.0210858	0.031629
	0.0316287	0.263572
	0.0738003	0.042172
	0.0738003	0.115972
	0.0105429	0.021086
	0.379544	0.0738
	0.189772	0.042172
	0.0843432	0.200315
	0.0527145	0.010543
	0.0316287	0.32683
	0.0527145	0.042172
	0.0843432	0.137058
	0.221401	0.168686
	0.0105429	0.158143
	0.0632574	0.042172
	0.0632574	0.052714
	0.0105429	0.137058
	0.115972	0.010543
	0.0210858	0.242487
	0.0105429	0.189772
	0.0105429	0.210858
	0.094886	0.158143
	0.094886	0.295201
	0.0421716	0.115972
	0.0316287	0.052714
	0.0632574	0.094886
	0.0632574	0.221401
	0.0421716	0.158143
	0.0105429	0.094886
	0.0105429	0.231944
	0.0421716	0.105429
	0.210858	0.094886
	0.0632574	0.021086
	0.0843432	0.158143
	0.0210858	0.084343
	0.0316287	0.021086
	0.0421716	0.47443
	0.0738003	0.484973
	0.411173	0.189772
	0.0316287	0.021086
	0.0105429	0.347916
	0.0738003	0.105429
	0.0105429	0.052714
	0.094886	0.010543
	0.0843432	0.0738
	0.0421716	0.042172
	0.0738003	0.010543
	0.0105429	0.158143
	0.0105429	0.084343
	0.126515	0.010543
	0.105429	0.031629
	0.0210858	0.242487
	0.0632574	0.094886
	0.0105429	0.084343
	0.126515	0.042172
	0.0738003	0.158143
	0.0316287	0.421716
	0.0316287	0.105429
	0.0421716	0.210858
	0.0421716	0.769631
	0.0421716	0.042172
	0.0105429	0.137058
	0.094886	0.042172
	0.495516	0.010543
	0.0421716	0.316287
	0.0632574	0.442802
	0.0105429	0.042172
	0.105429	0.052714
	0.0421716	0.094886
	0.0738003	0.063257
	0.105429	0.200315
	0.147601	0.021086
	0.094886	0.284658
	0.0316287	0.126515
	0.115972	0.052714
	0.0105429	0.021086
	0.0316287	0.284658
	0.0632574	0.105429
	0.0105429	0.063257
	0.0105429	0.32683
	0.105429	0.463887
	0.147601	0.32683
	0.558773	0.031629
	0.0105429	0.042172
	0.0316287	0.168686
	0.221401	0.253029
	0.137058	0.137058
	0.0105429	0.115972
	0.0632574	0.010543
	0.0105429	0.126515
	0.0421716	0.295201
	0.231944	0.790717
	0.0210858	0.569316
	0.432259	0.242487
	0.158143	0.021086
	0.242487	0.221401
	0.105429	0.168686
	0.231944	0.411173
	0.147601	0.010543
	0.0105429	0.40063
	0.0738003	1.2546
	0.0105429	0.811803
	0.210858	0.210858
	0.0316287	0.042172
	0.189772	0.0738
	0.284658	0.031629
	0.094886	1.62361
	0.0105429	0.031629
	0.0210858	0.242487
	0.147601	0.063257
	0.137058	0.031629
	0.0421716	0.896146
	0.0210858	0.0738
	0.231944	0.052714
	0.0316287	1.31786
	0.0316287	0.042172
	0.0105429	0.010543
	0.094886	0.558773
	0.0210858	0.105429
	0.147601	0.021086
	0.105429	0.674745
	0.0316287	0.253029
	0.0210858	0.010543
	0.137058	0.010543
	0.0316287	0.115972
	0.126515	0.031629
	0.0843432	0.084343
	0.0843432	0.200315
	0.0105429	0.021086
	0.189772	0.295201
	0.0421716	0.105429
	0.390087	0.010543
	0.0105429	0.010543
	0.0843432	0.284658
	0.0421716	0.179229
	0.0738003	0.052714
	0.0105429	0.010543
	0.274115	0.126515
	0.0105429	0.094886
	0.094886	0.010543
	0.0210858	0.305744
	0.0316287	0.031629
	0.0421716	0.453344
	0.0105429	0.063257
	0.0210858	0.284658
	0.126515	0.094886
	0.0210858	0.0738
	0.0316287	0.063257
	0.0527145	0.600945
	0.0527145	0.200315
	0.0210858	0.042172
	0.0738003	0.031629
	0.0843432	0.031629
	0.0738003	0.347916
	0.0738003	0.042172
	0.0105429	0.674745
	0.0105429	0.094886
	0.0527145	0.295201
	0.168686	0.010543
	0.0738003	0.094886
	0.0210858	0.010543
	0.137058	0.179229
	0.0527145	0.411173
	0.0738003	0.221401
	0.094886	0.010543
	0.0105429	0.042172
	0.0632574	0.295201
	0.811803	0.0738
	0.0105429	0.021086
	0.0421716	0.021086
	0.126515	0.179229
	0.0105429	0.738003
	0.0210858	0.579859
	0.0105429	0.442802
	0.0210858	0.0738
	0.0421716	0.200315
	0.0105429	0.105429
	0.0421716	0.084343
	0.0632574	0.084343
	0.0843432	0.316287
	0.0421716	0.094886
	0.0527145	0.084343
	0.137058	0.042172
	0.0105429	0.147601
	0.0210858	0.063257
	0.0316287	0.231944
	0.0316287	0.084343
	0.0210858	0.094886
	0.442802	0.063257
	0.0421716	0.231944
	0.0210858	0.147601
	0.221401	0.379544
	0.0632574	0.126515
	0.0738003	0.105429
	0.0527145	0.284658
	0.0632574	0.063257
	0.221401	0.094886
	0.0210858	0.010543
	0.158143	0.063257
	0.0105429	0.042172
	0.295201	0.010543
	0.991032	0.084343
	0.115972	0.126515
	0.094886	0.042172
	0.0738003	0.137058
	0.0421716	0.158143
	0.0843432	0.231944
	0.0210858	0.031629
	0.094886	0.115972
	0.369001	0.010543
	0.442802	0.495516
	0.0105429	0.031629
	0.316287	0.042172
	0.0316287	0.274115
	0.0105429	0.042172
	0.0105429	0.72746
	0.105429	0.200315
	0.0210858	0.105429
	0.168686	0.40063
	0.0210858	0.010543
	0.0316287	0.168686
	0.0527145	0.094886
	0.210858	0.347916
	0.0105429	0.042172
	0.094886	0.179229
	0.0421716	0.906689
	0.0738003	0.021086
	0.137058	0.158143
	0.0210858	0.031629
	0.0316287	0.010543
	0.0105429	0.010543
	0.126515	0.052714
	0.295201	0.347916
	0.0316287	0.031629
	0.0316287	0.600945
	0.0105429	0.495516
	0.0421716	1.46546
	0.0210858	0.369001
	0.0738003	0.516602
	0.231944	0.168686
	0.0105429	0.168686
	0.0105429	0.221401
	0.316287	0.600945
	0.105429	0.316287
	0.0632574	0.463887
	0.0527145	0.010543
	0.0105429	0.010543
	0.0632574	0.010543
	0.0316287	0.042172
	0.0210858	0.179229
	0.0316287	0.010543
	0.0843432	0.200315
	0.0210858	0.221401
	0.0421716	0.021086
	0.0105429	0.917232
	0.0421716	0.168686
	0.0105429	0.137058
	0.0210858	0.0738
	0.0316287	0.664202
	0.0210858	0.200315
[truncated: 188 more rows]

[truncated: 11 more sheets: Supplementary Fig.6, Supplementary Fig.7, Supplementary Fig.8, Supplementary Fig.9, Supplementary Fig.10, Supplementary Fig.11, Supplementary Fig.12, Supplementary Fig.13, Supplementary Fig.15, Supplementary Fig.16, Supplementary Fig.17]
